# Supplementary material for: Di-n-butyl­bis­(N-ethyl-N-phenyl­dithio­carbamato-κS)tin(IV)
Source: Acta Crystallogr Sect E Struct Rep Online. 2011 Dec 23;68(Pt 1):m79–80. doi: 10.1107/S160053681105392X (PMC3254340; doi:10.1107/S160053681105392X)
Supplement: Supplementary file 1 [file e-68-00m79-sup1.cif]

##############################################################################
#                                                                            #
# This CIF contains the data in a paper accepted for publication in          #
# Acta Crystallographica Section E. It conforms to the requirements of       #
# Notes for Authors for Acta Crystallographica Section E, and has been       #
# peer reviewed under the auspices of the IUCr Commission on Journals.       #
#                                                                            #
# Full details of the Crystallographic Information File format               #
# are given in the paper "The Crystallographic Information File (CIF):       #
# a New Standard Archive File for Crystallography" by S. R. Hall, F. H.      #
# Allen and I. D. Brown [Acta Cryst. (1991), A47, 655-685].                  #
#                                                                            #
# The current version of the core CIF dictionary is obtainable from          #
# ftp://ftp.iucr.org/pub/cif_core.dic.                                       #
#                                                                            #
# Software is freely available for graphical display of the structure(s)     #
# in this CIF. For information consult the CIF software page                 #
# http://www.iucr.org/resources/cif/software.                                #
#                                                                            #
# This file may be used for bona fide research purposes within the           #
# scientific community so long as proper attribution is given to the journal # 
# article from which it was obtained.                                        #
#                                                                            #
##############################################################################
data_global
_audit_creation_method     SHELXL-97
_journal_date_recd_electronic     2011-12-13
_journal_date_accepted     2011-12-14
_journal_name_full     'Acta Crystallographica, Section E'
_journal_year     2012
_journal_volume     68
_journal_issue      1
_journal_page_first     m79
_journal_page_last     m80
_journal_paper_category     QM
_journal_paper_doi     10.1107/S160053681105392X
_journal_coeditor_code     HB6565
_publ_contact_author_name     ' Edward RT Tiekink '
_publ_contact_author_address
;
Department of Chemistry, University of Malaya,
50603 Kuala Lumpur, Malaysia
;
_publ_contact_author_email
;
edward.tiekink@gmail.com
;
_publ_contact_author_fax     ' +60 3 7967 4193 '
_publ_contact_author_phone     ' +60 3 7967 6775 '
_publ_section_title
;\
Di-<i>n</i>-butylbis(<i>N</i>-ethyl-<i>N</i>-phenyldithiocarbamato-\k<i>S</i>)\
tin(IV)
;
loop_
    _publ_author_name
    _publ_author_footnote
    _publ_author_address
    'Nurul Farahana Kamaludin' .
;
     Environmental Health Programme,
     Faculty of Allied Health Sciences,
     Universiti Kebangsaan Malaysia,
     Jalan Raja Muda Aziz, 50300 Kuala Lumpur, Malaysia
;
    'Baba, Ibrahim'
;
Additional correspondence author, e-mail: aibi@ukm.my.
;
;
     School of Chemical Sciences and Food Technology
     Faculty of Science and Technology
     Universiti Kebangsaan Malaysia
     43600 Bangi
     Malaysia
;
    'Normah Awang' .
;
     Environmental Health Programme,
     Faculty of Allied Health Sciences,
     Universiti Kebangsaan Malaysia,
     Jalan Raja Muda Aziz, 50300 Kuala Lumpur, Malaysia
;
    'Mohamed Tahir, Mohamed Ibrahim' .
;
     Department  of Chemistry
     Universiti Putra Malaysia
     43400 Serdang
     Malaysia
;
    'Tiekink, Edward R. T.' .
;
Department of Chemistry, University of Malaya,
50603 Kuala Lumpur, Malaysia
;
_publ_section_synopsis     .
data_I
_audit_creation_method     SHELXL-97
_chemical_name_systematic
;
Di-<i>n</i>-butylbis(<i>N</i>-ethyl-<i>N</i>-phenyldithiocarbamato-
\k<i>S</i>)tin(IV)
;
_chemical_name_common     ?
_chemical_formula_moiety     'C26 H38 N2 S4 Sn'
_chemical_formula_sum     'C26 H38 N2 S4 Sn'
_chemical_formula_iupac     '[Sn (C4 H9)2 (C9 H10 N S2)2]'
_chemical_formula_weight     625.51
_chemical_melting_point     ?
_symmetry_cell_setting     monoclinic
_symmetry_space_group_name_H-M     'C 2/c'
_symmetry_space_group_name_Hall     '-C 2yc '
loop_
    _symmetry_equiv_pos_as_xyz
    'x, y, z'
    '-x, y, -z+1/2'
    'x+1/2, y+1/2, z'
    '-x+1/2, y+1/2, -z+1/2'
    '-x, -y, -z'
    'x, -y, z-1/2'
    '-x+1/2, -y+1/2, -z'
    'x+1/2, -y+1/2, z-1/2'
_cell_length_a     23.9107(7)
_cell_length_b     11.9395(4)
_cell_length_c     22.0117(7)
_cell_angle_alpha     90.00
_cell_angle_beta     106.766(3)
_cell_angle_gamma     90.00
_cell_volume     6016.8(3)
_cell_formula_units_Z     8
_cell_measurement_reflns_used     8173
_cell_measurement_theta_min     2
_cell_measurement_theta_max     29
_cell_measurement_temperature     150(2)
_exptl_crystal_description     'prism'
_exptl_crystal_colour     'colourless'
_exptl_crystal_size_max     0.30
_exptl_crystal_size_mid     0.23
_exptl_crystal_size_min     0.18
_exptl_crystal_density_diffrn     1.381
_exptl_crystal_density_meas     ?
_exptl_crystal_density_method     'not measured'
_exptl_crystal_F_000     2576
_exptl_absorpt_coefficient_mu     1.143
_exptl_absorpt_correction_type     multi-scan
_exptl_absorpt_process_details     '(CrysAlis PRO; Oxford Diffraction, 2010)'
_exptl_absorpt_correction_T_min     0.77
_exptl_absorpt_correction_T_max     0.81
_exptl_special_details
;
;
_diffrn_ambient_temperature     150(2)
_diffrn_radiation_type     MoK\a
_diffrn_radiation_wavelength     0.71073
_diffrn_radiation_source     'fine-focus sealed tube'
_diffrn_radiation_monochromator     graphite
_diffrn_measurement_device_type     'Oxford Diffraction Xcaliber Eos Gemini'
_diffrn_measurement_method     '\w scans'
_diffrn_detector_area_resol_mean     16.1952
_diffrn_reflns_number     18598
_diffrn_reflns_av_R_equivalents     0.0281
_diffrn_reflns_av_sigmaI/netI     0.0311
_diffrn_reflns_theta_min     2.22
_diffrn_reflns_theta_max     26.25
_diffrn_reflns_theta_full     26.25
_diffrn_measured_fraction_theta_max     0.999
_diffrn_measured_fraction_theta_full     0.999
_diffrn_reflns_limit_h_min     -29
_diffrn_reflns_limit_h_max     29
_diffrn_reflns_limit_k_min     -14
_diffrn_reflns_limit_k_max     13
_diffrn_reflns_limit_l_min     -27
_diffrn_reflns_limit_l_max     27
_diffrn_standards_number     0
_diffrn_standards_interval_count     0
_diffrn_standards_interval_time     0
_diffrn_standards_decay_%     0
_refine_special_details
;
Refinement of <i>F</i>^2^ against ALL reflections. The weighted <i>R</i>-factor
<i>wR</i> and goodness of fit <i>S</i> are based on <i>F</i>^2^, conventional
<i>R</i>-factors <i>R</i> are based on <i>F</i>, with <i>F</i> set to zero for
negative <i>F</i>^2^. The threshold expression of <i>F</i>^2^ >
2\s(<i>F</i>^2^) is used only for calculating <i>R</i>-factors(gt) <i>etc</i>.
and is not relevant to the choice of reflections for refinement.
<i>R</i>-factors based on <i>F</i>^2^ are statistically about twice as large
as those based on <i>F</i>, and <i>R</i>- factors based on ALL data will be
even larger.
;
_reflns_number_total     6072
_reflns_number_gt     5190
_reflns_threshold_expression     I>2\s(I)
_refine_ls_structure_factor_coef     Fsqd
_refine_ls_matrix_type     full
_refine_ls_R_factor_all     0.0378
_refine_ls_R_factor_gt     0.0295
_refine_ls_wR_factor_gt     0.0685
_refine_ls_wR_factor_ref     0.0737
_refine_ls_goodness_of_fit_ref     1.033
_refine_ls_restrained_S_all     1.033
_refine_ls_number_reflns     6072
_refine_ls_number_parameters     310
_refine_ls_number_restraints     0
_refine_ls_hydrogen_treatment     constr
_refine_ls_weighting_scheme     calc
_refine_ls_weighting_details
         'calc w=1/[\s^2^(Fo^2^)+(0.0333P)^2^+5.9233P] where P=(Fo^2^+2Fc^2^)/3'
_atom_sites_solution_hydrogens     geom
_atom_sites_solution_primary     direct
_atom_sites_solution_secondary     difmap
_refine_ls_shift/su_max     0.001
_refine_ls_shift/su_mean     0.000
_refine_diff_density_max     0.557
_refine_diff_density_min     -0.479
_refine_ls_extinction_method     none
_refine_ls_extinction_coef     ?
loop_
    _atom_type_symbol
    _atom_type_description
    _atom_type_scat_dispersion_real
    _atom_type_scat_dispersion_imag
    _atom_type_scat_source
    'C' 'C' 0.0033 0.0016
                         'International Tables Vol C Tables 4.2.6.8 and 6.1.1.4'
    'H' 'H' 0.0000 0.0000
                         'International Tables Vol C Tables 4.2.6.8 and 6.1.1.4'
    'N' 'N' 0.0061 0.0033
                         'International Tables Vol C Tables 4.2.6.8 and 6.1.1.4'
    'S' 'S' 0.1246 0.1234
                         'International Tables Vol C Tables 4.2.6.8 and 6.1.1.4'
    'Sn' 'Sn' -0.6537 1.4246
                         'International Tables Vol C Tables 4.2.6.8 and 6.1.1.4'
_computing_data_collection     'CrysAlis PRO (Oxford Diffraction, 2010)'
_computing_cell_refinement     'CrysAlis PRO (Oxford Diffraction, 2010)'
_computing_data_reduction     'CrysAlis PRO (Oxford Diffraction, 2010)'
_computing_structure_solution     'SHELXS97 (Sheldrick, 2008)'
_computing_structure_refinement     'SHELXL97 (Sheldrick, 2008)'
_computing_molecular_graphics
                      'ORTEP-3 (Farrugia, 1997) and DIAMOND (Brandenburg, 2006)'
_computing_publication_material     'publCIF (Westrip, 2010)'
loop_
    _atom_site_type_symbol
    _atom_site_label
    _atom_site_fract_x
    _atom_site_fract_y
    _atom_site_fract_z
    _atom_site_U_iso_or_equiv
    _atom_site_adp_type
    _atom_site_calc_flag
    _atom_site_refinement_flags
    _atom_site_occupancy
    _atom_site_symmetry_multiplicity
    _atom_site_disorder_assembly
    _atom_site_disorder_group
    Sn Sn 0.350914(7) 0.637737(15) 0.469770(8) 0.02909(7) Uani d . 1 1 . .
    S S1 0.27097(3) 0.68785(6) 0.37120(3) 0.03370(15) Uani d . 1 1 . .
    S S2 0.27694(3) 0.44489(6) 0.40320(3) 0.04111(18) Uani d . 1 1 . .
    S S3 0.36947(3) 0.84637(6) 0.47468(3) 0.03361(15) Uani d . 1 1 . .
    S S4 0.45001(3) 0.71489(6) 0.57850(4) 0.04151(17) Uani d . 1 1 . .
    N N1 0.19430(9) 0.53942(18) 0.30940(10) 0.0347(5) Uani d . 1 1 . .
    N N2 0.44536(10) 0.93729(19) 0.57331(10) 0.0393(6) Uani d . 1 1 . .
    C C1 0.24355(11) 0.5526(2) 0.35720(12) 0.0312(6) Uani d . 1 1 . .
    C C2 0.16723(13) 0.4292(2) 0.29093(14) 0.0440(7) Uani d . 1 1 . .
    H H2A 0.1242 0.4373 0.2790 0.053 Uiso calc R 1 1 . .
    H H2B 0.1790 0.3780 0.3278 0.053 Uiso calc R 1 1 . .
    C C3 0.1841(2) 0.3785(3) 0.23662(18) 0.0733(11) Uani d . 1 1 . .
    H H3A 0.1695 0.4254 0.1989 0.110 Uiso calc R 1 1 . .
    H H3B 0.1672 0.3033 0.2280 0.110 Uiso calc R 1 1 . .
    H H3C 0.2268 0.3734 0.2474 0.110 Uiso calc R 1 1 . .
    C C4 0.16445(12) 0.6349(2) 0.27415(12) 0.0349(6) Uani d . 1 1 . .
    C C5 0.17429(15) 0.6669(3) 0.21794(14) 0.0539(8) Uani d . 1 1 . .
    H H5 0.2018 0.6284 0.2019 0.065 Uiso calc R 1 1 . .
    C C6 0.14253(18) 0.7580(3) 0.18510(16) 0.0708(12) Uani d . 1 1 . .
    H H6 0.1489 0.7822 0.1465 0.085 Uiso calc R 1 1 . .
    C C7 0.10248(17) 0.8124(3) 0.20787(19) 0.0690(11) Uani d . 1 1 . .
    H H7 0.0807 0.8733 0.1849 0.083 Uiso calc R 1 1 . .
    C C8 0.09385(15) 0.7791(3) 0.26361(18) 0.0593(9) Uani d . 1 1 . .
    H H8 0.0662 0.8173 0.2795 0.071 Uiso calc R 1 1 . .
    C C9 0.12471(12) 0.6910(2) 0.29703(14) 0.0407(7) Uani d . 1 1 . .
    H H9 0.1186 0.6689 0.3361 0.049 Uiso calc R 1 1 . .
    C C10 0.42468(11) 0.8393(2) 0.54634(12) 0.0308(6) Uani d . 1 1 A .
    C C11A 0.5068(3) 0.9442(6) 0.6239(3) 0.0398(12) Uani d P 0.50 1 A -1
    H H11A 0.5256 0.8695 0.6303 0.048 Uiso calc PR 0.50 1 A -1
    H H11B 0.5325 0.9965 0.6094 0.048 Uiso calc PR 0.50 1 A -1
    C C12A 0.4972(3) 0.9855(7) 0.6843(3) 0.0581(13) Uani d P 0.50 1 A -1
    H H12A 0.4746 1.0551 0.6761 0.087 Uiso calc PR 0.50 1 A -1
    H H12B 0.5350 0.9994 0.7157 0.087 Uiso calc PR 0.50 1 A -1
    H H12C 0.4757 0.9288 0.7008 0.087 Uiso calc PR 0.50 1 A -1
    C C11B 0.4828(3) 0.9435(6) 0.6395(3) 0.0398(12) Uani d P 0.50 1 A -2
    H H11C 0.4851 0.8692 0.6600 0.048 Uiso calc PR 0.50 1 A -2
    H H11D 0.4663 0.9975 0.6638 0.048 Uiso calc PR 0.50 1 A -2
    C C12B 0.5423(3) 0.9804(7) 0.6389(3) 0.0581(13) Uani d P 0.50 1 A -2
    H H12D 0.5579 0.9276 0.6138 0.087 Uiso calc PR 0.50 1 A -2
    H H12E 0.5682 0.9828 0.6824 0.087 Uiso calc PR 0.50 1 A -2
    H H12F 0.5399 1.0552 0.6199 0.087 Uiso calc PR 0.50 1 A -2
    C C13 0.41974(12) 1.0434(2) 0.54745(11) 0.0353(6) Uani d . 1 1 A .
    C C14 0.44872(14) 1.1138(2) 0.51730(13) 0.0445(7) Uani d . 1 1 . .
    H H14 0.4855 1.0926 0.5125 0.053 Uiso calc R 1 1 A .
    C C15 0.42409(16) 1.2157(3) 0.49397(14) 0.0520(8) Uani d . 1 1 A .
    H H15 0.4438 1.2643 0.4728 0.062 Uiso calc R 1 1 . .
    C C16 0.37155(16) 1.2461(3) 0.50135(15) 0.0560(9) Uani d . 1 1 . .
    H H16 0.3551 1.3166 0.4858 0.067 Uiso calc R 1 1 A .
    C C17 0.34203(15) 1.1760(3) 0.53109(15) 0.0536(8) Uani d . 1 1 A .
    H H17 0.3053 1.1979 0.5357 0.064 Uiso calc R 1 1 . .
    C C18 0.36608(13) 1.0733(2) 0.55440(13) 0.0426(7) Uani d . 1 1 . .
    H H18 0.3459 1.0242 0.5748 0.051 Uiso calc R 1 1 A .
    C C19 0.30720(12) 0.6108(2) 0.54046(12) 0.0353(6) Uani d . 1 1 . .
    H H19A 0.3093 0.6809 0.5651 0.042 Uiso calc R 1 1 . .
    H H19B 0.2655 0.5960 0.5188 0.042 Uiso calc R 1 1 . .
    C C20 0.33049(14) 0.5158(2) 0.58677(14) 0.0453(7) Uani d . 1 1 . .
    H H20A 0.3726 0.5282 0.6076 0.054 Uiso calc R 1 1 . .
    H H20B 0.3264 0.4445 0.5630 0.054 Uiso calc R 1 1 . .
    C C21 0.29889(14) 0.5056(3) 0.63748(15) 0.0522(8) Uani d . 1 1 . .
    H H21A 0.3012 0.5782 0.6598 0.063 Uiso calc R 1 1 . .
    H H21B 0.2571 0.4893 0.6167 0.063 Uiso calc R 1 1 . .
    C C22 0.3237(2) 0.4151(4) 0.6857(2) 0.0867(14) Uani d . 1 1 . .
    H H22A 0.3192 0.3421 0.6644 0.130 Uiso calc R 1 1 . .
    H H22B 0.3029 0.4147 0.7180 0.130 Uiso calc R 1 1 . .
    H H22C 0.3653 0.4297 0.7059 0.130 Uiso calc R 1 1 . .
    C C23 0.41798(13) 0.5619(3) 0.43672(15) 0.0491(8) Uani d . 1 1 . .
    H H23A 0.4500 0.5367 0.4737 0.059 Uiso calc R 1 1 . .
    H H23B 0.4018 0.4950 0.4111 0.059 Uiso calc R 1 1 . .
    C C24 0.44233(16) 0.6405(3) 0.39730(17) 0.0667(11) Uani d . 1 1 . .
    H H24A 0.4103 0.6625 0.3595 0.080 Uiso calc R 1 1 . .
    H H24B 0.4561 0.7092 0.4224 0.080 Uiso calc R 1 1 . .
    C C25 0.49163(16) 0.5944(4) 0.37556(19) 0.0742(11) Uani d . 1 1 . .
    H H25A 0.4779 0.5272 0.3491 0.089 Uiso calc R 1 1 . .
    H H25B 0.5236 0.5711 0.4130 0.089 Uiso calc R 1 1 . .
    C C26 0.5151(2) 0.6791(6) 0.3374(2) 0.118(2) Uani d . 1 1 . .
    H H26A 0.4824 0.7193 0.3084 0.177 Uiso calc R 1 1 . .
    H H26B 0.5374 0.6400 0.3129 0.177 Uiso calc R 1 1 . .
    H H26C 0.5405 0.7326 0.3664 0.177 Uiso calc R 1 1 . .
loop_
    _atom_site_aniso_label
    _atom_site_aniso_U_11
    _atom_site_aniso_U_22
    _atom_site_aniso_U_33
    _atom_site_aniso_U_12
    _atom_site_aniso_U_13
    _atom_site_aniso_U_23
    Sn 0.02392(10) 0.02876(11) 0.03314(10) 0.00316(7) 0.00594(7) 0.00012(7)
    S1 0.0307(3) 0.0300(4) 0.0355(3) -0.0002(3) 0.0018(3) 0.0018(3)
    S2 0.0370(4) 0.0293(4) 0.0491(4) 0.0066(3) -0.0001(3) 0.0014(3)
    S3 0.0316(3) 0.0305(4) 0.0322(3) -0.0003(3) -0.0012(3) 0.0019(3)
    S4 0.0348(4) 0.0326(4) 0.0481(4) 0.0046(3) -0.0025(3) 0.0080(3)
    N1 0.0340(12) 0.0319(12) 0.0335(11) -0.0010(10) 0.0022(10) -0.0010(9)
    N2 0.0438(14) 0.0307(13) 0.0316(11) 0.0046(11) -0.0078(10) -0.0007(9)
    C1 0.0284(13) 0.0325(15) 0.0312(13) 0.0031(11) 0.0065(11) -0.0019(11)
    C2 0.0418(16) 0.0386(17) 0.0447(16) -0.0045(14) 0.0017(13) -0.0042(13)
    C3 0.096(3) 0.058(2) 0.067(2) 0.000(2) 0.024(2) -0.0200(18)
    C4 0.0313(14) 0.0354(15) 0.0307(13) -0.0058(12) -0.0027(11) 0.0046(11)
    C5 0.0498(19) 0.068(2) 0.0412(17) -0.0155(17) 0.0085(14) 0.0062(15)
    C6 0.075(3) 0.080(3) 0.0427(19) -0.034(2) -0.0072(18) 0.0293(18)
    C7 0.060(2) 0.048(2) 0.075(3) -0.0078(19) -0.018(2) 0.0238(19)
    C8 0.0477(19) 0.0428(19) 0.073(2) 0.0052(16) -0.0060(17) 0.0085(17)
    C9 0.0377(15) 0.0351(16) 0.0432(16) -0.0002(13) 0.0021(13) 0.0061(13)
    C10 0.0267(13) 0.0324(15) 0.0316(13) 0.0022(11) 0.0056(11) 0.0020(11)
    C11A 0.030(4) 0.037(2) 0.043(3) -0.001(3) -0.004(2) 0.000(2)
    C12A 0.040(3) 0.082(4) 0.041(2) -0.009(3) -0.0066(19) -0.006(2)
    C11B 0.030(4) 0.037(2) 0.043(3) -0.001(3) -0.004(2) 0.000(2)
    C12B 0.040(3) 0.082(4) 0.041(2) -0.009(3) -0.0066(19) -0.006(2)
    C13 0.0468(16) 0.0295(15) 0.0250(12) 0.0067(13) 0.0031(12) -0.0014(10)
    C14 0.0568(19) 0.0410(17) 0.0368(15) 0.0125(15) 0.0151(14) -0.0006(12)
    C15 0.076(2) 0.0409(18) 0.0442(17) 0.0133(17) 0.0249(16) 0.0091(14)
    C16 0.081(2) 0.0412(19) 0.0437(18) 0.0255(18) 0.0145(17) 0.0128(14)
    C17 0.054(2) 0.055(2) 0.0503(18) 0.0207(17) 0.0128(16) 0.0012(16)
    C18 0.0473(17) 0.0386(17) 0.0381(15) 0.0022(14) 0.0064(13) 0.0009(12)
    C19 0.0322(14) 0.0377(16) 0.0382(14) 0.0024(12) 0.0138(12) -0.0016(12)
    C20 0.0505(18) 0.0354(17) 0.0568(18) 0.0063(14) 0.0265(15) 0.0070(13)
    C21 0.0510(19) 0.052(2) 0.0594(19) 0.0011(16) 0.0261(16) 0.0120(15)
    C22 0.099(3) 0.079(3) 0.098(3) 0.015(3) 0.054(3) 0.044(3)
    C23 0.0339(15) 0.052(2) 0.065(2) 0.0051(14) 0.0197(15) -0.0096(15)
    C24 0.053(2) 0.095(3) 0.059(2) 0.019(2) 0.0271(18) 0.0022(19)
    C25 0.053(2) 0.105(3) 0.071(2) -0.002(2) 0.028(2) -0.026(2)
    C26 0.094(4) 0.199(6) 0.078(3) 0.025(4) 0.054(3) 0.034(4)
_geom_special_details
;
All s.u.'s (except the s.u. in the dihedral angle between two l.s. planes) are
estimated using the full covariance matrix. The cell s.u.'s are taken into
account individually in the estimation of s.u.'s in distances, angles and
torsion angles; correlations between s.u.'s in cell parameters are only used
when they are defined by crystal symmetry. An approximate (isotropic)
treatment of cell s.u.'s is used for estimating s.u.'s involving l.s. planes.
;
loop_
    _geom_bond_atom_site_label_1
    _geom_bond_atom_site_label_2
    _geom_bond_site_symmetry_2
    _geom_bond_distance
    _geom_bond_publ_flag
    Sn S1 . 2.5153(7) y
    Sn S3 . 2.5270(7) y
    Sn C19 . 2.134(2) y
    Sn C23 . 2.143(3) y
    S1 C1 . 1.736(3) n
    S2 C1 . 1.689(3) n
    S3 C10 . 1.743(3) n
    S4 C10 . 1.682(3) n
    N1 C1 . 1.343(3) ?
    N1 C4 . 1.446(3) ?
    N1 C2 . 1.471(3) ?
    N2 C10 . 1.340(3) ?
    N2 C13 . 1.450(3) ?
    N2 C11B . 1.476(7) ?
    N2 C11A . 1.569(7) ?
    C2 C3 . 1.496(4) ?
    C2 H2A . 0.9900 ?
    C2 H2B . 0.9900 ?
    C3 H3A . 0.9800 ?
    C3 H3B . 0.9800 ?
    C3 H3C . 0.9800 ?
    C4 C9 . 1.372(4) ?
    C4 C5 . 1.379(4) ?
    C5 C6 . 1.402(5) ?
    C5 H5 . 0.9500 ?
    C6 C7 . 1.367(6) ?
    C6 H6 . 0.9500 ?
    C7 C8 . 1.361(5) ?
    C7 H7 . 0.9500 ?
    C8 C9 . 1.371(4) ?
    C8 H8 . 0.9500 ?
    C9 H9 . 0.9500 ?
    C11A C12A . 1.499(9) ?
    C11A H11A . 0.9900 ?
    C11A H11B . 0.9900 ?
    C12A H12A . 0.9800 ?
    C12A H12B . 0.9800 ?
    C12A H12C . 0.9800 ?
    C11B C12B . 1.493(9) ?
    C11B H11C . 0.9900 ?
    C11B H11D . 0.9900 ?
    C12B H12D . 0.9800 ?
    C12B H12E . 0.9800 ?
    C12B H12F . 0.9800 ?
    C13 C14 . 1.376(4) ?
    C13 C18 . 1.382(4) ?
    C14 C15 . 1.384(4) ?
    C14 H14 . 0.9500 ?
    C15 C16 . 1.362(5) ?
    C15 H15 . 0.9500 ?
    C16 C17 . 1.376(5) ?
    C16 H16 . 0.9500 ?
    C17 C18 . 1.389(4) ?
    C17 H17 . 0.9500 ?
    C18 H18 . 0.9500 ?
    C19 C20 . 1.519(4) ?
    C19 H19A . 0.9900 ?
    C19 H19B . 0.9900 ?
    C20 C21 . 1.523(4) ?
    C20 H20A . 0.9900 ?
    C20 H20B . 0.9900 ?
    C21 C22 . 1.511(5) ?
    C21 H21A . 0.9900 ?
    C21 H21B . 0.9900 ?
    C22 H22A . 0.9800 ?
    C22 H22B . 0.9800 ?
    C22 H22C . 0.9800 ?
    C23 C24 . 1.505(5) ?
    C23 H23A . 0.9900 ?
    C23 H23B . 0.9900 ?
    C24 C25 . 1.499(4) ?
    C24 H24A . 0.9900 ?
    C24 H24B . 0.9900 ?
    C25 C26 . 1.521(6) ?
    C25 H25A . 0.9900 ?
    C25 H25B . 0.9900 ?
    C26 H26A . 0.9800 ?
    C26 H26B . 0.9800 ?
    C26 H26C . 0.9800 ?
loop_
    _geom_angle_atom_site_label_1
    _geom_angle_atom_site_label_2
    _geom_angle_atom_site_label_3
    _geom_angle_site_symmetry_1
    _geom_angle_site_symmetry_3
    _geom_angle
    _geom_angle_publ_flag
    C19 Sn C23 . . 139.06(12) ?
    C19 Sn S1 . . 104.75(8) ?
    C23 Sn S1 . . 105.34(9) ?
    C19 Sn S3 . . 103.55(8) ?
    C23 Sn S3 . . 106.96(9) ?
    S1 Sn S3 . . 83.27(2) ?
    C1 S1 Sn . . 94.94(9) ?
    C10 S3 Sn . . 93.96(9) ?
    C1 N1 C4 . . 120.9(2) ?
    C1 N1 C2 . . 122.5(2) ?
    C4 N1 C2 . . 116.6(2) ?
    C10 N2 C13 . . 121.9(2) ?
    C10 N2 C11B . . 121.5(3) ?
    C13 N2 C11B . . 114.3(3) ?
    C10 N2 C11A . . 120.7(3) ?
    C13 N2 C11A . . 115.8(3) ?
    N1 C1 S2 . . 122.4(2) ?
    N1 C1 S1 . . 116.69(19) ?
    S2 C1 S1 . . 120.86(15) ?
    N1 C2 C3 . . 112.6(3) ?
    N1 C2 H2A . . 109.1 ?
    C3 C2 H2A . . 109.1 ?
    N1 C2 H2B . . 109.1 ?
    C3 C2 H2B . . 109.1 ?
    H2A C2 H2B . . 107.8 ?
    C2 C3 H3A . . 109.5 ?
    C2 C3 H3B . . 109.5 ?
    H3A C3 H3B . . 109.5 ?
    C2 C3 H3C . . 109.5 ?
    H3A C3 H3C . . 109.5 ?
    H3B C3 H3C . . 109.5 ?
    C9 C4 C5 . . 120.6(3) ?
    C9 C4 N1 . . 118.4(2) ?
    C5 C4 N1 . . 121.0(3) ?
    C4 C5 C6 . . 118.1(3) ?
    C4 C5 H5 . . 120.9 ?
    C6 C5 H5 . . 120.9 ?
    C7 C6 C5 . . 120.8(3) ?
    C7 C6 H6 . . 119.6 ?
    C5 C6 H6 . . 119.6 ?
    C8 C7 C6 . . 119.8(3) ?
    C8 C7 H7 . . 120.1 ?
    C6 C7 H7 . . 120.1 ?
    C7 C8 C9 . . 120.6(4) ?
    C7 C8 H8 . . 119.7 ?
    C9 C8 H8 . . 119.7 ?
    C8 C9 C4 . . 120.1(3) ?
    C8 C9 H9 . . 120.0 ?
    C4 C9 H9 . . 120.0 ?
    N2 C10 S4 . . 122.87(19) ?
    N2 C10 S3 . . 116.46(19) ?
    S4 C10 S3 . . 120.68(16) ?
    C12A C11A N2 . . 107.1(5) ?
    C12A C11A H11A . . 110.3 ?
    N2 C11A H11A . . 110.3 ?
    C12A C11A H11B . . 110.3 ?
    N2 C11A H11B . . 110.3 ?
    H11A C11A H11B . . 108.5 ?
    N2 C11B C12B . . 108.3(5) ?
    N2 C11B H11C . . 110.0 ?
    C12B C11B H11C . . 110.0 ?
    N2 C11B H11D . . 110.0 ?
    C12B C11B H11D . . 110.0 ?
    H11C C11B H11D . . 108.4 ?
    C11B C12B H12D . . 109.5 ?
    C11B C12B H12E . . 109.5 ?
    H12D C12B H12E . . 109.5 ?
    C11B C12B H12F . . 109.5 ?
    H12D C12B H12F . . 109.5 ?
    H12E C12B H12F . . 109.5 ?
    C14 C13 C18 . . 120.5(3) ?
    C14 C13 N2 . . 120.6(3) ?
    C18 C13 N2 . . 118.9(3) ?
    C13 C14 C15 . . 119.8(3) ?
    C13 C14 H14 . . 120.1 ?
    C15 C14 H14 . . 120.1 ?
    C16 C15 C14 . . 119.9(3) ?
    C16 C15 H15 . . 120.0 ?
    C14 C15 H15 . . 120.0 ?
    C15 C16 C17 . . 120.8(3) ?
    C15 C16 H16 . . 119.6 ?
    C17 C16 H16 . . 119.6 ?
    C16 C17 C18 . . 119.9(3) ?
    C16 C17 H17 . . 120.1 ?
    C18 C17 H17 . . 120.1 ?
    C13 C18 C17 . . 119.1(3) ?
    C13 C18 H18 . . 120.5 ?
    C17 C18 H18 . . 120.5 ?
    C20 C19 Sn . . 116.10(18) ?
    C20 C19 H19A . . 108.3 ?
    Sn C19 H19A . . 108.3 ?
    C20 C19 H19B . . 108.3 ?
    Sn C19 H19B . . 108.3 ?
    H19A C19 H19B . . 107.4 ?
    C19 C20 C21 . . 112.9(2) ?
    C19 C20 H20A . . 109.0 ?
    C21 C20 H20A . . 109.0 ?
    C19 C20 H20B . . 109.0 ?
    C21 C20 H20B . . 109.0 ?
    H20A C20 H20B . . 107.8 ?
    C22 C21 C20 . . 113.2(3) ?
    C22 C21 H21A . . 108.9 ?
    C20 C21 H21A . . 108.9 ?
    C22 C21 H21B . . 108.9 ?
    C20 C21 H21B . . 108.9 ?
    H21A C21 H21B . . 107.7 ?
    C21 C22 H22A . . 109.5 ?
    C21 C22 H22B . . 109.5 ?
    H22A C22 H22B . . 109.5 ?
    C21 C22 H22C . . 109.5 ?
    H22A C22 H22C . . 109.5 ?
    H22B C22 H22C . . 109.5 ?
    C24 C23 Sn . . 112.6(2) ?
    C24 C23 H23A . . 109.1 ?
    Sn C23 H23A . . 109.1 ?
    C24 C23 H23B . . 109.1 ?
    Sn C23 H23B . . 109.1 ?
    H23A C23 H23B . . 107.8 ?
    C25 C24 C23 . . 115.2(3) ?
    C25 C24 H24A . . 108.5 ?
    C23 C24 H24A . . 108.5 ?
    C25 C24 H24B . . 108.5 ?
    C23 C24 H24B . . 108.5 ?
    H24A C24 H24B . . 107.5 ?
    C24 C25 C26 . . 112.4(4) ?
    C24 C25 H25A . . 109.1 ?
    C26 C25 H25A . . 109.1 ?
    C24 C25 H25B . . 109.1 ?
    C26 C25 H25B . . 109.1 ?
    H25A C25 H25B . . 107.9 ?
    C25 C26 H26A . . 109.5 ?
    C25 C26 H26B . . 109.5 ?
    H26A C26 H26B . . 109.5 ?
    C25 C26 H26C . . 109.5 ?
    H26A C26 H26C . . 109.5 ?
    H26B C26 H26C . . 109.5 ?
loop_
    _geom_torsion_atom_site_label_1
    _geom_torsion_atom_site_label_2
    _geom_torsion_atom_site_label_3
    _geom_torsion_atom_site_label_4
    _geom_torsion_site_symmetry_1
    _geom_torsion_site_symmetry_2
    _geom_torsion_site_symmetry_3
    _geom_torsion_site_symmetry_4
    _geom_torsion
    _geom_torsion_publ_flag
    C19 Sn S1 C1 . . . . -73.60(11) ?
    C23 Sn S1 C1 . . . . 78.31(12) ?
    S3 Sn S1 C1 . . . . -175.89(9) ?
    C19 Sn S3 C10 . . . . 73.17(12) ?
    C23 Sn S3 C10 . . . . -79.19(13) ?
    S1 Sn S3 C10 . . . . 176.77(9) ?
    C4 N1 C1 S2 . . . . 175.18(19) ?
    C2 N1 C1 S2 . . . . -3.5(4) ?
    C4 N1 C1 S1 . . . . -3.3(3) ?
    C2 N1 C1 S1 . . . . 178.0(2) ?
    Sn S1 C1 N1 . . . . 174.20(19) ?
    Sn S1 C1 S2 . . . . -4.30(16) ?
    C1 N1 C2 C3 . . . . -96.6(3) ?
    C4 N1 C2 C3 . . . . 84.7(3) ?
    C1 N1 C4 C9 . . . . -86.6(3) ?
    C2 N1 C4 C9 . . . . 92.2(3) ?
    C1 N1 C4 C5 . . . . 95.3(3) ?
    C2 N1 C4 C5 . . . . -85.9(3) ?
    C9 C4 C5 C6 . . . . -0.1(4) ?
    N1 C4 C5 C6 . . . . 178.0(3) ?
    C4 C5 C6 C7 . . . . -0.8(5) ?
    C5 C6 C7 C8 . . . . 1.0(5) ?
    C6 C7 C8 C9 . . . . -0.4(5) ?
    C7 C8 C9 C4 . . . . -0.5(5) ?
    C5 C4 C9 C8 . . . . 0.8(4) ?
    N1 C4 C9 C8 . . . . -177.4(3) ?
    C13 N2 C10 S4 . . . . -175.0(2) ?
    C11B N2 C10 S4 . . . . -13.2(5) ?
    C11A N2 C10 S4 . . . . 19.9(4) ?
    C13 N2 C10 S3 . . . . 5.4(3) ?
    C11B N2 C10 S3 . . . . 167.1(3) ?
    C11A N2 C10 S3 . . . . -159.7(3) ?
    Sn S3 C10 N2 . . . . -172.91(19) ?
    Sn S3 C10 S4 . . . . 7.43(16) ?
    C10 N2 C11A C12A . . . . -119.0(5) ?
    C13 N2 C11A C12A . . . . 75.0(6) ?
    C11B N2 C11A C12A . . . . -18.7(8) ?
    C10 N2 C11B C12B . . . . 113.3(5) ?
    C13 N2 C11B C12B . . . . -83.7(6) ?
    C11A N2 C11B C12B . . . . 16.1(8) ?
    C10 N2 C13 C14 . . . . -107.8(3) ?
    C11B N2 C13 C14 . . . . 89.2(4) ?
    C11A N2 C13 C14 . . . . 57.9(4) ?
    C10 N2 C13 C18 . . . . 73.1(3) ?
    C11B N2 C13 C18 . . . . -89.8(4) ?
    C11A N2 C13 C18 . . . . -121.1(4) ?
    C18 C13 C14 C15 . . . . 0.3(4) ?
    N2 C13 C14 C15 . . . . -178.8(3) ?
    C13 C14 C15 C16 . . . . 0.5(5) ?
    C14 C15 C16 C17 . . . . -0.9(5) ?
    C15 C16 C17 C18 . . . . 0.5(5) ?
    C14 C13 C18 C17 . . . . -0.7(4) ?
    N2 C13 C18 C17 . . . . 178.4(2) ?
    C16 C17 C18 C13 . . . . 0.3(5) ?
    C23 Sn C19 C20 . . . . 5.9(3) ?
    S1 Sn C19 C20 . . . . 142.0(2) ?
    S3 Sn C19 C20 . . . . -131.5(2) ?
    Sn C19 C20 C21 . . . . 177.3(2) ?
    C19 C20 C21 C22 . . . . -177.1(3) ?
    C19 Sn C23 C24 . . . . -162.4(2) ?
    S1 Sn C23 C24 . . . . 61.6(2) ?
    S3 Sn C23 C24 . . . . -25.9(3) ?
    Sn C23 C24 C25 . . . . 176.9(3) ?
    C23 C24 C25 C26 . . . . -178.6(4) ?
loop_
    _geom_hbond_atom_site_label_D
    _geom_hbond_atom_site_label_H
    _geom_hbond_atom_site_label_A
    _geom_hbond_site_symmetry_A
    _geom_hbond_distance_DH
    _geom_hbond_distance_HA
    _geom_hbond_distance_DA
    _geom_hbond_angle_DHA
    C16 H16 S2 1_565 0.95 2.68 3.550(4) 152
    C26 H26c Cg1 3_676 0.98 2.85 3.810(5) 165
