# Supplementary material for: Di-n-butyl­bis­(N-ethyl-N-phenyl­dithio­carbamato-κS)tin(IV)
Source: Acta Crystallogr Sect E Struct Rep Online. 2011 Dec 23;68(Pt 1):m79–80. doi: 10.1107/S160053681105392X (PMC3254340; doi:10.1107/S160053681105392X)
Supplement: Supplementary file 2 [file e-68-00m79-Isup2.hkl]

#
# h,k,l, Fc-squared, Fo-squared, sigma(Fo-squared) and status flag
#
data_I
_shelx_title ' 1 in space group C 1 2/c 1 0.49725'
_shelx_refln_list_code          4
_shelx_F_calc_maximum     1076.80
_exptl_crystal_F_000      2576.00
_reflns_d_resolution_high  0.8035
 
loop_
 _symmetry_equiv_pos_as_xyz
 'x, y, z'
 '-x, y, -z+1/2'
 'x+1/2, y+1/2, z'
 '-x+1/2, y+1/2, -z+1/2'
 '-x, -y, -z'
 'x, -y, z-1/2'
 '-x+1/2, -y+1/2, -z'
 'x+1/2, -y+1/2, z-1/2'
 
_cell_length_a    23.9107
_cell_length_b    11.9395
_cell_length_c    22.0117
_cell_angle_alpha  90.000
_cell_angle_beta  106.766
_cell_angle_gamma  90.000
 
_shelx_F_squared_multiplier     1.000
 
loop_
 _refln_index_h
 _refln_index_k
 _refln_index_l
 _refln_F_squared_calc
 _refln_F_squared_meas
 _refln_F_squared_sigma
 _refln_observed_status
   4   0   0   112636.07   114869.79    600.92 o
   6   0   0    95478.69    94277.37   1540.38 o
   8   0   0      391.09      399.40     85.61 o
  10   0   0   151133.33   155222.63   1369.32 o
  12   0   0      293.01      324.42     66.04 o
  14   0   0    67342.09    69529.05    871.52 o
  16   0   0     9188.29     8108.54    317.48 o
  18   0   0        5.95       72.10     55.14 o
  20   0   0     9699.12     9490.35    395.47 o
  22   0   0     6891.28     7294.81    364.90 o
  24   0   0     7990.50     9206.67    554.63 o
  26   0   0     5726.91     6260.27    379.04 o
  28   0   0      544.41      504.45    231.35 o
   3   1   0    51629.84    53018.20    287.67 o
   5   1   0    13936.18    14123.91    159.66 o
   7   1   0       26.46       81.00     25.48 o
   9   1   0     1326.92     1493.55     72.43 o
  11   1   0    14931.00    14133.28    242.95 o
  13   1   0    39248.43    38407.30    438.76 o
  15   1   0     4427.50     4367.45    145.08 o
  17   1   0    14605.07    14546.98    312.77 o
  19   1   0     7049.04     6708.15    226.45 o
  21   1   0     3832.16     3783.48    182.41 o
  23   1   0     5843.68     6003.09    242.62 o
  25   1   0     1726.62     1897.63    131.43 o
  27   1   0     9449.78     9230.99    341.10 o
   0   2   0     2838.95     2993.17    120.03 o
   2   2   0    14306.73    14300.67    173.39 o
   4   2   0    67845.94    71650.95    462.69 o
   6   2   0     3660.47     3507.52     86.44 o
   8   2   0     7875.79     8248.48    185.30 o
  10   2   0    24742.87    26058.93    309.29 o
  12   2   0     3629.20     3344.72    124.43 o
  14   2   0      414.36      433.07     51.88 o
  16   2   0      125.40      115.02     31.64 o
  18   2   0       26.69       58.30     35.49 o
  20   2   0      824.53      908.75     89.13 o
  22   2   0     1061.75      996.72     91.28 o
  24   2   0      773.29      919.94    102.88 o
  26   2   0       38.24       15.66     76.09 o
  28   2   0      246.28      223.89    148.05 o
   1   3   0    46294.14    48101.11    398.89 o
   3   3   0     1724.02     1818.52     88.32 o
   5   3   0     2576.70     2729.58     91.89 o
   7   3   0    10690.39     9889.12    167.69 o
   9   3   0     8166.18     8471.87    139.85 o
  11   3   0    23548.42    24534.38    314.03 o
  13   3   0    32652.29    32840.60    397.31 o
  15   3   0     1672.19     1953.72     98.19 o
  17   3   0    13727.69    13779.67    283.17 o
  19   3   0    11841.84    11588.09    354.33 o
  21   3   0    29386.04    29969.44    460.76 o
  23   3   0    19369.26    20301.01    463.71 o
  25   3   0      430.44      439.81     88.68 o
  27   3   0     7733.00     8362.86    400.12 o
   0   4   0    84687.15    90899.47    628.91 o
   2   4   0    17835.28    18188.13    207.53 o
   4   4   0    80069.38    80534.59    713.88 o
   6   4   0    88984.49    87754.44   1103.45 o
   8   4   0     8880.94     9012.73    257.71 o
  10   4   0    50891.07    55064.68    966.32 o
  12   4   0     5595.80     5746.48    130.62 o
  14   4   0    26949.51    27680.41    350.43 o
  16   4   0     6364.93     6759.17    186.08 o
  18   4   0     5233.17     5148.16    175.97 o
  20   4   0     7501.72     7646.98    262.96 o
  22   4   0      887.44      857.47    130.05 o
  24   4   0     7818.38     8580.02    388.80 o
  26   4   0     2834.05     2984.87    350.76 o
   1   5   0      484.30      423.10     39.58 o
   3   5   0    11298.27    10943.19    202.93 o
   5   5   0      751.23      777.57     83.48 o
   7   5   0    30157.38    31310.72    412.08 o
   9   5   0      995.64      960.81     71.53 o
  11   5   0     2465.07     2362.92    175.04 o
  13   5   0     5765.91     5463.69     95.94 o
  15   5   0     5010.50     4700.17    219.73 o
  17   5   0    10803.45    11190.08    248.80 o
  19   5   0       81.98      144.60     73.76 o
  21   5   0       85.92       70.34     65.18 o
  23   5   0     2335.96     1998.78    344.17 o
  25   5   0      459.49      499.85    147.31 o
   0   6   0    22070.20    21832.67    504.76 o
   2   6   0     7186.39     8331.75    211.01 o
   4   6   0    21218.51    22258.22    269.37 o
   6   6   0     8051.19     7752.39    271.67 o
   8   6   0     6707.26     6261.83    265.88 o
  10   6   0     7445.71     7407.69    309.02 o
  12   6   0       22.55       14.26     51.17 o
  14   6   0     5331.17     5326.40    230.19 o
  16   6   0     1822.75     1645.98    313.23 o
  18   6   0     1394.45     1251.68    171.29 o
  20   6   0      354.30      344.75    114.65 o
  22   6   0        4.53      111.77     85.17 o
  24   6   0     1024.84     1414.32    292.25 o
  26   6   0      819.67      468.47    146.79 o
   1   7   0     1865.62     1839.98    113.60 o
   3   7   0    30479.23    33161.35    755.75 o
   5   7   0      209.51      217.20     28.09 o
   7   7   0    55433.39    54126.57    765.47 o
   9   7   0    19484.77    19570.70    501.25 o
  11   7   0      387.64      439.52     86.16 o
  13   7   0    18446.61    17285.00    534.37 o
  15   7   0     2024.29     1817.29    184.98 o
  17   7   0    24714.83    24536.78    706.48 o
  19   7   0     4125.60     4069.59    420.33 o
  21   7   0     2794.64     3271.83    467.73 o
  23   7   0    17396.83    19575.72    737.68 o
  25   7   0       13.87       36.43    110.26 o
   0   8   0       76.96       44.88     34.95 o
   2   8   0      191.87      182.11     39.84 o
   4   8   0    40640.83    40014.39    490.00 o
   6   8   0    47949.27    47237.81    733.75 o
   8   8   0        5.77       65.80     63.00 o
  10   8   0    13289.56    14036.77    796.55 o
  12   8   0      449.61      335.88     82.90 o
  14   8   0     3505.33     3313.88    267.03 o
  16   8   0     1561.63     1141.96    167.93 o
  18   8   0     6989.49     6623.83    753.93 o
  20   8   0    16591.53    17004.53    648.01 o
  22   8   0     2749.32     2876.63    287.13 o
  24   8   0      908.82      880.01    240.96 o
   1   9   0    10496.80    10482.38    243.68 o
   3   9   0      625.67      545.48     62.02 o
   5   9   0     1095.62     1170.31    125.86 o
   7   9   0     3927.95     3744.30    265.35 o
   9   9   0     7126.32     6353.39    415.49 o
  11   9   0       83.41      113.72     59.43 o
  13   9   0     2773.24     2390.95    177.07 o
  15   9   0     2500.12     2428.36    348.72 o
  17   9   0        8.57     -116.28     77.52 o
  19   9   0       55.79       63.43    196.26 o
  21   9   0      500.95      471.86    221.74 o
   0  10   0    26920.39    27227.81    580.11 o
   2  10   0     2762.60     3142.27    142.69 o
   4  10   0    16032.22    16543.06    414.55 o
   6  10   0     6826.15     6224.97    292.97 o
   8  10   0     6575.35     6366.94    307.64 o
  10  10   0     9524.03     8690.63    372.92 o
  12  10   0      112.81        4.08     67.77 o
  14  10   0    12977.62    12655.49    487.26 o
  16  10   0     2044.73     1705.51    189.57 o
  18  10   0     3211.03     3055.82    260.59 o
  20  10   0      531.49      489.34    249.02 o
   1  11   0     5323.38     4739.00    314.09 o
   3  11   0     8524.10     9783.24    450.68 o
   5  11   0      641.43      595.11    165.78 o
   7  11   0    13238.87    13407.53    748.60 o
   9  11   0     7088.03     7237.73    557.08 o
  11  11   0     8429.76     7720.50    579.61 o
  13  11   0     5931.06     6518.05    539.56 o
  15  11   0       49.22      -35.65    116.93 o
  17  11   0     8972.62     9627.13    686.60 o
  19  11   0     5441.00     5101.07    520.99 o
   0  12   0    10252.00     9809.64    677.49 o
   2  12   0      120.79      115.62    137.15 o
   4  12   0        5.21      -35.94    133.52 o
   6  12   0      201.77       -8.37     89.65 o
   8  12   0      694.46      941.82    238.81 o
  10  12   0     3531.58     3311.83    413.49 o
  12  12   0      103.80      -13.62     95.99 o
  14  12   0     1028.17     1274.91    259.53 o
  16  12   0     2493.44     2681.71    393.66 o
   1  13   0       19.14      -45.95     99.99 o
   3  13   0      160.12       91.66    127.36 o
   5  13   0        9.51       29.35    104.77 o
   7  13   0      216.68      246.50    149.38 o
   9  13   0     1890.84     2254.45    363.65 o
  11  13   0      535.79      581.80    194.28 o
  13  13   0       90.57      574.39    218.24 o
   0  14   0     9421.74     9718.26    755.70 o
   2  14   0      176.08       50.08    174.27 o
   4  14   0     6011.37     6796.70    631.05 o
   6  14   0     3383.52     3266.23    438.46 o
   8  14   0      242.58      215.31    143.92 o
 -27   1   1      167.36      225.11     56.90 o
 -25   1   1     2926.39     2712.32    175.71 o
 -23   1   1    10395.09    11137.80    293.88 o
 -21   1   1     2039.68     2356.54    144.26 o
 -19   1   1     6041.61     5710.55    206.90 o
 -17   1   1       64.42       71.96     35.27 o
 -15   1   1     9426.74     8903.14    228.04 o
 -13   1   1    53597.76    53105.21    512.05 o
 -11   1   1    12873.46    12019.16    221.72 o
  -9   1   1    39423.80    38318.16    319.53 o
  -7   1   1      152.64      160.76     20.21 o
  -5   1   1    64739.83    61126.12    606.12 o
  -3   1   1    11296.76    13537.01    190.03 o
   1   1   1    60711.30    64248.03    459.55 o
   3   1   1    18919.10    20905.67    162.35 o
   5   1   1     1644.31     1677.83     51.62 o
   7   1   1    10991.06    10643.43    150.71 o
   9   1   1    55187.07    54764.35    437.49 o
  11   1   1    34325.85    35292.03    389.54 o
  13   1   1     4330.29     3790.43    199.81 o
  15   1   1     6444.50     6420.55    197.26 o
  17   1   1      613.80      640.40     69.65 o
  19   1   1    16705.01    17270.80    368.84 o
  21   1   1     3099.31     3272.42    171.39 o
  23   1   1     2107.98     2179.79    150.26 o
  25   1   1     3594.70     3727.92    204.30 o
  27   1   1     3860.84     3835.39    263.88 o
 -28   2   1     9563.01     9734.27    426.23 o
 -26   2   1     7051.42     7322.61    297.21 o
 -24   2   1     1944.52     2220.88    161.76 o
 -22   2   1    35031.46    37023.83    519.69 o
 -20   2   1      728.76      594.26     67.74 o
 -18   2   1    35021.60    35789.27    455.61 o
 -16   2   1     8753.40     8332.71    206.10 o
 -14   2   1     9929.39    10491.27    233.84 o
 -12   2   1    87503.02    88370.01    678.36 o
 -10   2   1      273.97      268.84     33.76 o
  -8   2   1    61235.46    65737.25    612.88 o
  -6   2   1    20804.32    20879.63    314.51 o
  -4   2   1    41903.95    40344.62    419.36 o
  -2   2   1   114010.01   120583.20    697.76 o
   0   2   1    41203.92    45584.96    220.95 o
   2   2   1   151734.11   157983.63   1051.15 o
   4   2   1     4163.36     3939.54     63.64 o
   6   2   1     2189.97     2251.38     89.29 o
   8   2   1   110216.13   108733.27   1358.69 o
  10   2   1    17859.96    17992.87    261.90 o
  12   2   1    28149.95    28001.43    359.79 o
  14   2   1    28806.47    28621.84    397.14 o
  16   2   1     6315.83     6148.39    198.81 o
  18   2   1    35311.63    36219.72    514.26 o
  20   2   1        3.86      -35.96     49.32 o
  22   2   1    23620.14    25208.33    482.87 o
  24   2   1     6800.28     7422.41    287.25 o
  26   2   1      942.87     1093.95    139.81 o
 -27   3   1       11.93       -9.42     80.36 o
 -25   3   1     3140.66     3338.52    242.16 o
 -23   3   1      484.44      432.47     90.84 o
 -21   3   1     4758.57     4546.61    178.70 o
 -19   3   1    13828.13    13741.16    292.13 o
 -17   3   1    10023.09     9863.33    230.34 o
 -15   3   1     6598.01     6213.00    187.57 o
 -13   3   1      160.72      292.85     40.19 o
 -11   3   1    17313.83    17277.50    353.25 o
  -9   3   1    34632.40    35322.36    493.03 o
  -7   3   1     6863.75     7253.17    112.71 o
  -5   3   1    18030.13    17696.55    381.63 o
  -3   3   1    45815.11    48768.97   1039.69 o
  -1   3   1       33.58      172.90     19.84 o
   1   3   1    70470.14    77063.45    775.01 o
   3   3   1     1235.87     1272.23     71.62 o
   5   3   1   139916.48   146071.48   3518.98 o
   7   3   1    18083.28    19233.79    302.32 o
   9   3   1      400.48      484.49     57.74 o
  11   3   1     4885.75     4609.61    139.28 o
  13   3   1      214.08      140.25     33.16 o
  15   3   1    12927.01    12209.66    267.40 o
  17   3   1     2116.66     1732.35    122.79 o
  19   3   1     5518.12     5432.72    205.13 o
  21   3   1     9634.92     9810.42    267.43 o
  23   3   1       18.89      124.57     67.56 o
  25   3   1     2742.96     2776.14    281.48 o
  27   3   1       73.06      110.17    123.69 o
 -26   4   1     4491.30     4237.79    288.47 o
 -24   4   1      729.82      863.42    132.13 o
 -22   4   1     4166.93     4455.46    266.52 o
 -20   4   1     7977.76     7480.53    262.10 o
 -18   4   1    13919.02    14233.68    284.07 o
 -16   4   1      528.35      571.24     58.06 o
 -14   4   1      694.66      557.86     51.59 o
 -12   4   1    26394.69    29270.82    677.33 o
 -10   4   1     8165.80     8308.32    182.22 o
  -8   4   1      557.23      363.43     38.27 o
  -6   4   1    29573.31    30837.27    357.01 o
  -4   4   1    12436.59    12377.03    276.80 o
  -2   4   1    49765.50    53327.22    896.10 o
   0   4   1     1891.09     1820.23     53.63 o
   2   4   1    10844.05    12139.88    151.04 o
   4   4   1     7965.45     9104.40    147.68 o
   6   4   1    37271.34    40996.99   1043.45 o
   8   4   1     5242.25     4814.30    103.87 o
  10   4   1      319.20      226.39     25.36 o
  12   4   1    27395.79    28331.80    518.08 o
  14   4   1    14303.17    14130.52    287.47 o
  16   4   1    19419.69    19404.43    319.78 o
  18   4   1      736.86      776.27     72.39 o
  20   4   1     4830.17     4872.14    217.06 o
  22   4   1     9375.23    10131.10    502.63 o
  24   4   1      258.20      203.27     79.08 o
  26   4   1      240.73       14.12     90.91 o
 -27   5   1      186.62        8.27    108.59 o
 -25   5   1     5769.55     6014.22    342.84 o
 -23   5   1     5420.57     5390.23    305.46 o
 -21   5   1     2429.30     2410.44    198.98 o
 -19   5   1     5382.66     5205.13    214.04 o
 -17   5   1      618.63      557.36     62.27 o
 -15   5   1    41770.08    43360.61    619.81 o
 -13   5   1    39915.15    39477.40    370.45 o
 -11   5   1      102.10       17.27     39.52 o
  -9   5   1    31956.84    32977.89    392.83 o
  -7   5   1      796.47      664.96     54.39 o
  -5   5   1   149106.14   153427.70   1510.64 o
  -3   5   1    15924.56    16724.33    467.59 o
  -1   5   1    71318.05    74114.68   1267.35 o
   1   5   1   187928.91   192244.97    912.26 o
   3   5   1     4523.85     4658.51     97.26 o
   5   5   1    52799.16    53031.91    806.59 o
   7   5   1     7762.81     8147.11    331.39 o
   9   5   1    71088.20    67553.70   1032.48 o
  11   5   1    46643.84    45507.77    345.10 o
  13   5   1    12436.72    12480.92    242.71 o
  15   5   1    50570.00    52535.48    596.61 o
  17   5   1        9.33       21.08     37.17 o
  19   5   1     2063.85     1851.62    206.44 o
  21   5   1     2964.55     2373.68    348.79 o
  23   5   1     1189.98     1518.73    245.65 o
  25   5   1    11320.68    11431.12   1010.26 o
 -26   6   1     4803.76     5069.33    640.56 o
 -24   6   1     2241.88     2570.93    269.22 o
 -22   6   1    11860.51    11854.58    450.75 o
 -20   6   1      205.97      308.20     79.18 o
 -18   6   1    22208.93    22785.83    560.61 o
 -16   6   1    22493.76    22902.15    539.22 o
 -14   6   1     3115.23     2722.23    227.39 o
 -12   6   1    16618.72    16692.54    411.30 o
 -10   6   1     7690.61     7971.42    212.77 o
  -8   6   1    29603.83    31021.89    686.88 o
  -6   6   1    10969.48    10000.26    416.48 o
  -4   6   1    11460.80    11737.15    414.38 o
  -2   6   1     9783.16     9834.77    239.89 o
   0   6   1     2406.70     2305.71    115.60 o
   2   6   1    24341.00    24979.01    693.65 o
   4   6   1    81191.39    82734.35    497.81 o
   6   6   1     4218.81     3332.91    146.50 o
   8   6   1    15031.48    15664.98    414.60 o
  10   6   1      498.36      395.00     81.60 o
  12   6   1    11924.81    11812.53    368.76 o
  14   6   1    13806.35    13188.43    419.89 o
  16   6   1      548.41      725.70    158.09 o
  18   6   1     7452.29     6611.55    413.24 o
  20   6   1     2240.29     1821.41    254.50 o
  22   6   1    10117.58    10393.87    754.41 o
  24   6   1     2952.07     2803.88    297.65 o
 -25   7   1      658.70      724.45    258.79 o
 -23   7   1        6.78      -63.01    148.82 o
 -21   7   1     2227.54     2306.83    244.36 o
 -19   7   1     1985.12     2083.32    225.81 o
 -17   7   1     2002.78     1776.69    196.40 o
 -15   7   1     2036.08     2037.68    202.30 o
 -13   7   1     3178.77     2831.18    219.26 o
 -11   7   1     3453.41     2923.58    212.11 o
  -9   7   1       52.20       48.49     51.32 o
  -7   7   1     1720.32     1916.53    198.75 o
  -5   7   1     6893.10     7144.52    177.28 o
  -3   7   1       73.68       61.48     27.40 o
  -1   7   1     2244.22     2404.10    126.99 o
   1   7   1     1590.67     1970.93    261.06 o
   3   7   1     2697.84     2358.55    102.30 o
   5   7   1      677.67      550.84     39.17 o
   7   7   1     2637.15     2453.63    137.19 o
   9   7   1      583.91      517.92     87.37 o
  11   7   1      148.61      199.52     73.77 o
  13   7   1      105.81       28.92     54.35 o
  15   7   1     7451.07     7425.33    369.90 o
  17   7   1     1261.66     1229.20    166.80 o
  19   7   1      160.16      191.25    168.89 o
  21   7   1     1233.71     1101.37    175.91 o
  23   7   1       15.30      -58.76    124.48 o
 -24   8   1     1417.76     1046.69    178.74 o
 -22   8   1     2705.32     2529.90    268.66 o
 -20   8   1      990.49     1181.44    426.57 o
 -18   8   1     5550.13     5146.52    346.61 o
 -16   8   1     1775.31     1905.16    202.70 o
 -14   8   1    12642.35    12425.47    481.61 o
 -12   8   1     1963.44     1847.58    177.70 o
 -10   8   1      181.22      172.67     93.79 o
  -8   8   1    14404.75    14830.99    513.81 o
  -6   8   1    10712.50    10773.15    359.29 o
  -4   8   1     6973.57     6969.99    175.85 o
  -2   8   1       25.66       42.24     25.27 o
   0   8   1     6604.55     6604.61    198.16 o
   2   8   1     1058.94      750.84     63.77 o
   4   8   1    12860.51    13608.42    231.99 o
   6   8   1     5394.06     5291.88    242.02 o
   8   8   1     3679.46     3380.41    173.47 o
  10   8   1     5945.48     6098.34    245.87 o
  12   8   1     1120.50     1344.40    154.36 o
  14   8   1     8546.84     7608.18    374.01 o
  16   8   1     2080.33     1757.62    196.39 o
  18   8   1     6852.98     6077.60    398.05 o
  20   8   1     2016.53     1977.40    227.56 o
  22   8   1     3865.45     3312.35    466.31 o
 -21   9   1     2728.08     2232.63    255.05 o
 -19   9   1    12543.82    11947.95    544.50 o
 -17   9   1     1364.43     1164.86    182.28 o
 -15   9   1     7510.40     7409.23    513.21 o
 -13   9   1      923.25      779.97    171.59 o
 -11   9   1     7655.08     7149.49    492.47 o
  -9   9   1    24310.22    24387.88    598.35 o
  -7   9   1       83.45      121.57     63.55 o
  -5   9   1    31183.31    31118.43    929.85 o
  -3   9   1     4626.33     4674.67    184.04 o
  -1   9   1    15226.22    16466.74    300.63 o
   1   9   1    23916.15    23170.32    356.92 o
   3   9   1     7909.62     7318.79    205.06 o
   5   9   1    94262.23    97232.27   1104.51 o
   7   9   1     6948.37     6718.26    292.36 o
   9   9   1    12479.01    11974.80    405.00 o
  11   9   1    13256.21    13155.87    381.62 o
  13   9   1     3919.75     3712.59    214.34 o
  15   9   1    20259.20    19952.30    510.94 o
  17   9   1      169.88       91.79     69.39 o
  19   9   1     5607.12     5475.34    371.74 o
  21   9   1     5225.15     5293.24    377.31 o
 -20  10   1      262.88       58.66     96.99 o
 -18  10   1     3599.34     3787.47    396.06 o
 -16  10   1     2235.33     2283.19    302.56 o
 -14  10   1       98.58      280.56     93.87 o
 -12  10   1    10603.27    10768.18    438.77 o
 -10  10   1       25.77       13.81     58.94 o
  -8  10   1     9295.32     9222.75    375.06 o
  -6  10   1     3551.33     3175.30    215.64 o
  -4  10   1      652.57      618.69     93.66 o
  -2  10   1    22623.07    22506.73    472.78 o
   0  10   1      481.30      607.56     88.67 o
   2  10   1    16284.58    15840.76    392.90 o
   4  10   1     1185.69     1192.28    132.09 o
   6  10   1      324.07      316.57     85.15 o
   8  10   1    14450.38    15339.36    468.38 o
  10  10   1      430.10      363.56    124.49 o
  12  10   1     6191.72     5749.35    313.33 o
  14  10   1      383.77      587.54    116.42 o
  16  10   1      208.44      132.00     56.08 o
  18  10   1     5536.92     4846.76    357.76 o
  20  10   1      117.03      193.36    215.59 o
 -19  11   1     1032.37     1258.17    265.87 o
 -17  11   1     2712.36     2288.00    346.08 o
 -15  11   1        2.21      201.56    142.24 o
 -13  11   1      168.78      203.72    111.34 o
 -11  11   1      316.60      411.11    151.52 o
  -9  11   1     1494.94     1772.80    281.54 o
  -7  11   1     2359.75     1969.04    302.87 o
  -5  11   1       29.04       75.12     94.60 o
  -3  11   1     4623.50     4363.07    304.16 o
  -1  11   1     1271.67     1421.51    177.15 o
   1  11   1       26.17      -67.51     86.97 o
   3  11   1     2507.65     2599.44    239.05 o
   5  11   1     2556.61     2466.85    322.55 o
   7  11   1       15.21      160.25    120.36 o
   9  11   1      119.72       83.12    116.63 o
  11  11   1        2.41      -20.29    111.05 o
  13  11   1     1771.62     1670.02    282.00 o
  15  11   1      693.16      621.14    199.54 o
  17  11   1     1641.58     1881.55    312.71 o
 -16  12   1     3003.13     3248.53    424.72 o
 -14  12   1      469.09      575.83    177.44 o
 -12  12   1     3855.35     3119.59    403.15 o
 -10  12   1     1157.09      951.06    234.22 o
  -8  12   1    14624.48    16334.22    880.02 o
  -6  12   1    11481.23    12539.83    766.49 o
  -4  12   1      636.67      699.10    193.64 o
  -2  12   1      716.72      713.00    144.95 o
   0  12   1      440.08      436.38    117.78 o
   2  12   1     5695.18     5216.08    353.37 o
   4  12   1     1584.49     1575.91    203.51 o
   6  12   1     1439.80     1109.56    231.81 o
   8  12   1     7738.36     8060.01    617.96 o
  10  12   1     2350.86     2506.73    350.39 o
  12  12   1      112.99      239.57    144.20 o
  14  12   1      246.82      245.56    150.09 o
  16  12   1     3812.75     3276.26    423.76 o
 -13  13   1     1219.73      975.05    237.48 o
 -11  13   1     8456.31     9293.26    714.14 o
  -9  13   1    11840.80    12599.83    816.62 o
  -7  13   1      111.92      159.17    140.61 o
  -5  13   1     4628.42     4584.72    495.15 o
  -3  13   1     9286.90    10835.11    749.22 o
  -1  13   1     3915.69     3970.83    323.83 o
   1  13   1     2655.96     2440.44    397.33 o
   3  13   1     2725.48     2460.56    357.00 o
   5  13   1    10334.67    10240.17    725.44 o
   7  13   1     7615.23     8394.18    662.19 o
   9  13   1     3798.61     3495.83    440.56 o
  11  13   1     2978.78     2391.51    370.99 o
  13  13   1     1073.30     1108.69    249.56 o
  -8  14   1      287.12      400.52    167.94 o
  -6  14   1     2350.01     2938.32    427.68 o
  -4  14   1        0.92       26.50    132.42 o
  -2  14   1     2569.57     2881.02    414.92 o
   0  14   1      514.38      233.85    173.82 o
   2  14   1     1823.76     1708.32    221.76 o
   4  14   1      154.23      -67.59    146.96 o
   6  14   1     1437.78     1671.11    319.58 o
   8  14   1     2090.61     2501.12    386.22 o
 -28   0   2     5951.39     7090.38    429.08 o
 -26   0   2      263.31       68.86     61.87 o
 -24   0   2     5765.11     5856.25    279.95 o
 -22   0   2     1670.48     1555.89    140.09 o
 -20   0   2    10206.64    10873.41    519.98 o
 -18   0   2    12356.67    12343.55    416.68 o
 -16   0   2     3463.96     2981.37    203.54 o
 -14   0   2   241030.78   245458.38   1939.00 o
 -12   0   2    84470.02    82242.89    893.12 o
 -10   0   2    55368.75    56174.47    691.06 o
  -8   0   2      557.89      651.66     69.23 o
  -6   0   2     9159.67     9049.75    195.67 o
  -4   0   2   186750.09   185620.56    790.30 o
  -2   0   2     8645.64    10476.36    150.17 o
   2   0   2     7708.95     6303.92    195.69 o
   4   0   2    52630.58    52379.42    619.80 o
   6   0   2    21659.48    20904.24    336.95 o
   8   0   2    33476.35    31452.14    457.09 o
  10   0   2   339579.50   335850.50   3413.65 o
  12   0   2    17866.15    17337.31    416.18 o
  14   0   2    11037.25    10733.10    351.37 o
  16   0   2    12255.51    12325.26    403.35 o
  18   0   2     4226.13     4010.39    410.66 o
  20   0   2    17906.89    17329.47    544.92 o
  22   0   2        8.83       90.01     77.51 o
  24   0   2     6157.15     5948.07    356.82 o
  26   0   2    19138.98    20769.75   1006.62 o
 -27   1   2     7441.17     8080.97    278.56 o
 -25   1   2     2430.08     2589.58    152.11 o
 -23   1   2     1677.07     1905.88    122.63 o
 -21   1   2     3455.57     3237.61    149.98 o
 -19   1   2     7433.97     7133.44    226.23 o
 -17   1   2    16062.16    16034.55    294.12 o
 -15   1   2     5640.52     5687.11    181.19 o
 -13   1   2     7575.83     7461.84    172.01 o
 -11   1   2    14146.88    13914.29    223.88 o
  -9   1   2      687.96      500.92     48.39 o
  -7   1   2      469.76      531.00     41.40 o
  -5   1   2   108381.55   115647.79   1231.93 o
  -3   1   2    88187.38    88556.50    992.95 o
  -1   1   2   107293.74   109601.52    405.91 o
   1   1   2    22606.88    25414.97    321.01 o
   3   1   2    99665.28   105097.09    785.25 o
   5   1   2    10340.11     9995.65    124.85 o
   7   1   2    56695.48    55731.51    532.53 o
   9   1   2    35380.85    34540.33    358.00 o
  11   1   2     2425.78     2368.66    104.44 o
  13   1   2    26907.04    25653.50    370.35 o
  15   1   2    24979.77    25229.00    395.01 o
  17   1   2     3167.30     3261.97    153.60 o
  19   1   2     2850.05     2841.29    152.05 o
  21   1   2     2774.29     3073.99    168.13 o
  23   1   2    12826.05    13733.61    490.55 o
  25   1   2     1911.33     2280.35    186.14 o
  27   1   2     2418.00     3197.25    435.51 o
 -28   2   2      640.96      513.75    121.50 o
 -26   2   2       53.81      -42.10     60.01 o
 -24   2   2     1531.16     1505.57    129.89 o
 -22   2   2      399.79      391.05     53.07 o
 -20   2   2      218.97      249.78     42.47 o
 -18   2   2      168.43      133.46     35.67 o
 -16   2   2     2977.69     2771.99    117.67 o
 -14   2   2     3822.44     3625.53    124.96 o
 -12   2   2     2327.60     2590.65    108.61 o
 -10   2   2    12414.46    13264.35    205.14 o
  -8   2   2      372.86      345.72     30.68 o
  -6   2   2     2177.04     2350.94     59.99 o
  -4   2   2    52846.16    54502.70    785.31 o
  -2   2   2    12586.41    13236.39    137.53 o
   0   2   2     4551.53     5057.52     63.65 o
   2   2   2    12817.53    13062.57    124.70 o
   4   2   2    35480.23    36469.06    307.77 o
   6   2   2    25084.97    25912.16    264.33 o
   8   2   2      352.27      331.79     36.64 o
  10   2   2     4665.89     4051.17    126.97 o
  12   2   2     1305.44     1365.64     92.77 o
  14   2   2       36.03       -3.01     27.62 o
  16   2   2      108.99      155.07     53.81 o
  18   2   2     2730.40     2621.32    143.48 o
  20   2   2     4303.20     4433.05    196.04 o
  22   2   2      915.93      838.25     93.60 o
  24   2   2     1136.33     1231.26    172.54 o
  26   2   2      234.68      521.41    135.67 o
 -27   3   2     8478.11     9082.09    413.10 o
 -25   3   2     6423.06     6290.87    272.02 o
 -23   3   2     8104.08     7898.96    291.78 o
 -21   3   2    11299.55    11256.10    276.47 o
 -19   3   2     7145.48     7126.84    205.94 o
 -17   3   2    25298.20    25541.22    365.48 o
 -15   3   2     4305.58     4055.53    135.96 o
 -13   3   2    14146.84    13700.20    257.70 o
 -11   3   2    36688.22    37057.83    419.27 o
  -9   3   2    18143.51    18510.37    330.53 o
  -7   3   2    29968.54    31828.83    488.61 o
  -5   3   2     1156.56     1301.67     67.13 o
  -3   3   2    55042.22    55445.62    444.78 o
  -1   3   2    28798.89    30024.16    247.01 o
   1   3   2     8855.98     9333.30     91.45 o
   3   3   2    42940.55    43921.07    331.34 o
   5   3   2    33249.63    32947.10    308.03 o
   7   3   2    43457.34    45382.47    301.22 o
   9   3   2    70020.21    72185.74    764.28 o
  11   3   2      304.52      285.82     37.91 o
  13   3   2    16485.97    16679.26    293.41 o
  15   3   2     9976.19     9913.03    272.13 o
  17   3   2     6041.26     5985.58    205.87 o
  19   3   2    12277.99    12880.04    319.21 o
  21   3   2     3161.41     3437.85    200.36 o
  23   3   2    12269.26    13402.42    737.49 o
  25   3   2     2854.07     2906.05    532.89 o
  27   3   2     3158.69     3062.18    309.97 o
 -26   4   2     3708.22     3505.57    261.37 o
 -24   4   2     8754.08     8439.15    382.03 o
 -22   4   2     2091.76     2063.59    151.34 o
 -20   4   2    15819.26    15822.82    380.89 o
 -18   4   2    23533.43    24469.89    366.17 o
 -16   4   2     3389.20     3385.06    128.55 o
 -14   4   2    34948.21    35154.84    496.04 o
 -12   4   2     6834.10     7350.83    167.77 o
 -10   4   2    41921.13    41976.55    441.52 o
  -8   4   2    65978.40    66447.31    709.24 o
  -6   4   2    25836.71    26118.59    304.07 o
  -4   4   2    71511.11    69252.25    406.34 o
  -2   4   2     9308.02     9700.75    219.03 o
   0   4   2    77750.44    80372.00    334.09 o
   2   4   2    39655.65    40172.60    196.88 o
   4   4   2    43831.54    44353.97    394.85 o
   6   4   2    34613.49    32895.48    293.24 o
   8   4   2     3065.15     3035.31     78.86 o
  10   4   2    37005.07    36834.34    315.85 o
  12   4   2     4784.22     4477.28    125.05 o
  14   4   2    34370.05    33014.43    685.62 o
  16   4   2    12144.51    12296.21    352.96 o
  18   4   2     2796.22     2561.73    140.00 o
  20   4   2    15422.82    15755.07    450.75 o
  22   4   2     4080.04     4399.41    334.86 o
  24   4   2     5929.33     5480.41    395.44 o
  26   4   2     2740.05     3231.77    316.22 o
 -27   5   2     1121.47     1217.80    166.93 o
 -25   5   2     1432.15     1216.42    208.82 o
 -23   5   2     3248.01     3247.99    259.97 o
 -21   5   2     4059.41     3548.51    237.02 o
 -19   5   2     1001.80      827.58     92.77 o
 -17   5   2    10860.05    11378.34    298.93 o
 -15   5   2      728.82      755.06     67.44 o
 -13   5   2     6390.00     6486.26    178.43 o
 -11   5   2      452.40      305.87     71.91 o
  -9   5   2      892.98      992.44     60.98 o
  -7   5   2    33749.68    34003.95    546.26 o
  -5   5   2      168.17      187.53     24.81 o
  -3   5   2     2252.96     2026.08    103.43 o
  -1   5   2     3309.77     3525.59    101.26 o
   1   5   2     2603.12     2707.08     76.55 o
   3   5   2    77631.12    85369.41    538.82 o
   5   5   2      300.03      415.81     28.80 o
   7   5   2     2487.46     2610.55    155.60 o
   9   5   2     1440.08     1479.07     79.40 o
  11   5   2     4810.48     4408.72    180.70 o
  13   5   2    18437.11    18408.39    233.85 o
  15   5   2        3.75       12.82     23.45 o
  17   5   2     5127.83     5056.58    234.48 o
  19   5   2     1343.82     1232.61    248.02 o
  21   5   2     1012.00     1053.60    171.25 o
  23   5   2     2271.13     2687.63    282.52 o
  25   5   2      890.82      999.95    282.57 o
 -26   6   2       19.96       62.40     86.05 o
 -24   6   2      348.12      391.41    104.41 o
 -22   6   2      630.88      569.58    107.28 o
 -20   6   2       24.53      -35.18     61.07 o
 -18   6   2     3997.32     3893.39    238.52 o
 -16   6   2     5598.44     5613.18    266.17 o
 -14   6   2     5079.14     4388.39    296.31 o
 -12   6   2     1032.04      994.52    111.78 o
 -10   6   2     5872.25     5289.42    140.85 o
  -8   6   2    12236.49    12673.27    282.33 o
  -6   6   2    11856.53    12427.00    486.51 o
  -4   6   2    21938.57    22745.53    662.66 o
  -2   6   2        8.71       29.52     56.02 o
   0   6   2    10246.25    11081.85    240.57 o
   2   6   2    16087.15    16175.36    209.62 o
   4   6   2    24915.38    24377.28    234.12 o
   6   6   2    15439.43    15343.56    312.62 o
   8   6   2      278.33      192.26     44.88 o
  10   6   2    18876.32    17749.52    277.95 o
  12   6   2     6750.90     7306.75    197.79 o
  14   6   2     7041.34     7683.26    459.31 o
  16   6   2      154.77       87.23    119.50 o
  18   6   2     2012.74     1597.46    255.26 o
  20   6   2     3606.34     3463.71    428.66 o
  22   6   2     1169.22     1010.18    185.99 o
  24   6   2      781.59      644.43    351.66 o
 -25   7   2     1228.36     1240.64    202.06 o
 -23   7   2     8285.10     8567.12    487.82 o
 -21   7   2    19537.23    20399.87    608.60 o
 -19   7   2        5.36       78.00     90.94 o
 -17   7   2    26023.30    25942.87    741.44 o
 -15   7   2        4.88       13.31     62.15 o
 -13   7   2    18573.42    18542.35    539.22 o
 -11   7   2    10963.33    11775.36    408.39 o
  -9   7   2     5965.85     5582.14    379.71 o
  -7   7   2    66480.91    67810.80   1202.59 o
  -5   7   2     3567.40     3905.24    103.65 o
  -3   7   2     6393.19     6728.38    207.66 o
  -1   7   2     2487.29     2807.99    131.50 o
   1   7   2    20941.05    21954.87    331.44 o
   3   7   2    90991.41    89058.28    478.27 o
   5   7   2     4875.64     4516.21    108.67 o
   7   7   2     6361.72     6801.95    226.38 o
   9   7   2    20492.83    20597.57    414.83 o
  11   7   2     2395.44     2402.95    326.98 o
  13   7   2    28562.70    28006.29    671.49 o
  15   7   2      388.83      217.32    117.46 o
  17   7   2    11627.08    11664.61    490.24 o
  19   7   2    17141.30    16060.57    919.80 o
  21   7   2        6.01      204.66    169.63 o
  23   7   2    11818.45    12585.23    627.73 o
 -24   8   2     5143.78     5420.23    448.02 o
 -22   8   2      306.51      288.10    109.30 o
 -20   8   2     7221.51     6584.21    406.55 o
 -18   8   2     6391.79     6302.07    383.97 o
 -16   8   2      115.60      138.41     74.94 o
 -14   8   2       47.96       29.58     80.02 o
 -12   8   2       35.04      136.68     97.45 o
 -10   8   2    30429.87    28187.02    867.67 o
  -8   8   2    50561.75    49984.61   1093.11 o
  -6   8   2      655.66      605.01     62.18 o
  -4   8   2     8939.29     8826.51    184.65 o
  -2   8   2       99.51      127.74     31.93 o
   0   8   2    19136.01    20334.54    307.70 o
   2   8   2    10744.05    10411.87    225.31 o
   4   8   2    34376.68    34501.32    492.37 o
   6   8   2    49458.53    48780.54    612.52 o
   8   8   2     6980.92     7005.16    246.94 o
  10   8   2     2139.89     2054.37    142.83 o
  12   8   2      161.89      119.63     52.57 o
  14   8   2    10255.70     9377.33    454.41 o
  16   8   2    11122.14    10898.78    470.57 o
  18   8   2       88.30       43.59    209.76 o
  20   8   2     4678.70     3736.26    466.96 o
  22   8   2     3461.46     3107.62    456.34 o
 -23   9   2      400.94      518.47    140.60 o
 -21   9   2      494.72      568.64    191.12 o
 -19   9   2       70.34      327.08    178.99 o
 -17   9   2     1991.58     2133.19    295.34 o
 -15   9   2      695.74      506.74    156.95 o
 -13   9   2      216.74      138.83     85.06 o
 -11   9   2      240.70      135.33     71.83 o
  -9   9   2      487.60      544.83    145.66 o
  -7   9   2      639.50      575.62    106.58 o
  -5   9   2    14340.18    14068.01    415.47 o
  -3   9   2       41.78       32.50     32.45 o
  -1   9   2     4738.16     4517.59    153.59 o
   1   9   2    23653.94    23043.35    350.06 o
   3   9   2     1866.00     1825.12    102.25 o
   5   9   2     7956.02     7788.02    253.46 o
   7   9   2     1988.30     1954.20    163.68 o
   9   9   2     1879.93     1799.61    136.70 o
  11   9   2     1414.34     1434.68    128.53 o
  13   9   2     1978.57     2352.98    166.94 o
  15   9   2      558.19      345.75    124.55 o
  17   9   2      960.13      993.17    128.21 o
  19   9   2      174.84      314.80     94.28 o
  21   9   2      126.81       45.26    106.67 o
 -20  10   2      466.88      147.41    103.53 o
 -18  10   2     6333.23     5914.69    516.29 o
 -16  10   2      166.91       84.72    102.66 o
 -14  10   2     5786.98     5452.69    445.71 o
 -12  10   2     3119.68     2653.04    580.56 o
 -10  10   2     3918.07     3589.19    374.46 o
  -8  10   2    18736.79    19662.76    556.19 o
  -6  10   2     1183.42     1190.58    141.56 o
  -4  10   2    26976.33    26840.10    629.70 o
  -2  10   2     1441.35     1162.25    112.57 o
   0  10   2    22010.53    23084.26    485.11 o
   2  10   2     9573.27     9337.97    309.23 o
   4  10   2     9501.18     9904.03    457.70 o
   6  10   2     3938.84     3745.26    377.65 o
   8  10   2     2926.14     2370.98    300.30 o
  10  10   2     8830.88     8626.36    571.22 o
  12  10   2      799.04      652.15    128.62 o
  14  10   2    12972.45    13080.33    901.72 o
  16  10   2     3310.00     3101.75    279.06 o
  18  10   2       18.57       34.70     93.75 o
  20  10   2       38.61      278.25    187.41 o
 -19  11   2      922.35     1201.06    263.32 o
 -17  11   2     4887.78     4625.06    488.40 o
 -15  11   2     1215.52      980.84    147.47 o
 -13  11   2     6615.24     6220.33    354.63 o
 -11  11   2     9006.58     8410.57    401.25 o
  -9  11   2     4205.89     3897.22    263.61 o
  -7  11   2    13091.05    13519.63    572.05 o
  -5  11   2      571.02      571.92    104.23 o
  -3  11   2    14909.96    15272.54    567.69 o
  -1  11   2    14110.62    13987.64    541.65 o
   1  11   2      476.30      407.62    113.83 o
   3  11   2    12306.96    11671.02    496.06 o
   5  11   2     8070.23     8103.79    551.61 o
   7  11   2     4100.56     4663.69    442.85 o
   9  11   2     5156.68     5154.94    474.00 o
  11  11   2     1682.27     2273.95    328.54 o
  13  11   2     8435.63     8501.58    617.68 o
  15  11   2     3827.45     3642.19    414.01 o
  17  11   2     5868.21     5246.00    508.25 o
 -16  12   2     1013.68     1050.27    241.43 o
 -14  12   2     4603.40     4730.97    499.19 o
 -12  12   2        9.48      142.30    153.22 o
 -10  12   2     3104.66     3632.83    421.60 o
  -8  12   2      489.29      477.86    186.83 o
  -6  12   2      167.72      384.33    171.61 o
  -4  12   2     3489.11     3260.36    398.03 o
  -2  12   2      137.06      -14.98     66.75 o
   0  12   2     2942.51     2853.58    261.98 o
   2  12   2      153.42       80.25     85.49 o
   4  12   2     1008.87      771.32    135.28 o
   6  12   2     1965.60     1625.90    280.49 o
   8  12   2      243.58      494.13    185.70 o
  10  12   2     4345.96     3608.26    412.36 o
  12  12   2     1596.11     1283.24    255.18 o
  14  12   2        2.92       14.44     86.27 o
  16  12   2     4583.72     4635.57    493.77 o
 -13  13   2     1130.90     1101.85    277.49 o
 -11  13   2      213.11      -23.36    128.23 o
  -9  13   2      850.09      969.49    267.03 o
  -7  13   2      364.25      238.98    110.57 o
  -5  13   2      599.07      568.59    194.60 o
  -3  13   2     1875.01     2564.08    377.55 o
  -1  13   2     2034.14     1887.17    224.18 o
   1  13   2     1012.44     1232.88    185.65 o
   3  13   2       93.74      128.69     94.77 o
   5  13   2     1254.36     1272.94    266.08 o
   7  13   2      194.46      222.49    152.75 o
   9  13   2      515.57      830.91    225.74 o
  11  13   2      324.11      388.56    171.36 o
  13  13   2      383.72      174.98    141.83 o
  -8  14   2     2288.05     2362.98    376.99 o
  -6  14   2        2.63       12.08    104.86 o
  -4  14   2     6994.79     6988.45    641.92 o
  -2  14   2       16.49     -207.45    191.37 o
   0  14   2     7945.41     8555.16    498.53 o
   2  14   2      607.19      551.29    147.40 o
   4  14   2     1283.18     1630.76    303.52 o
   6  14   2     7023.61     7322.56    647.97 o
   8  14   2      125.12        7.44    136.80 o
 -29   1   3     3237.28     3064.25    239.67 o
 -27   1   3     1931.56     1972.91    137.96 o
 -25   1   3     1446.51     1461.93    121.32 o
 -23   1   3     5850.41     5992.49    193.68 o
 -21   1   3     1491.67     1603.32    116.12 o
 -19   1   3    10521.40    10656.60    253.73 o
 -17   1   3    10258.52     9833.69    211.37 o
 -15   1   3    18635.24    18632.95    271.98 o
 -13   1   3    47163.84    46173.41    442.77 o
 -11   1   3     1663.44     1586.00     87.53 o
  -9   1   3    10922.78    10168.51    195.55 o
  -7   1   3    15362.02    15684.83    176.88 o
  -5   1   3    56373.45    61754.30    806.21 o
  -3   1   3   167256.61   172815.64   2197.33 o
  -1   1   3       50.43      146.75     22.85 o
   1   1   3    83508.94    81677.71    373.16 o
   3   1   3    21184.08    24183.92    196.21 o
   5   1   3   168970.89   174253.78    897.95 o
   7   1   3    96488.55    93924.87    621.61 o
   9   1   3    40082.01    39521.70    429.96 o
  11   1   3    17774.00    17429.81    285.42 o
  13   1   3     5318.28     4833.03    163.02 o
  15   1   3     9492.22     9010.63    240.55 o
  17   1   3     4083.41     3948.81    169.99 o
  19   1   3    16047.21    16271.75    366.04 o
  21   1   3     5625.05     6003.80    271.36 o
  23   1   3      370.76      308.21     79.71 o
  25   1   3     1914.14     2134.57    228.69 o
  27   1   3      173.23      200.30    114.03 o
 -28   2   3     2079.21     2346.16    242.02 o
 -26   2   3    12915.54    14214.17    361.14 o
 -24   2   3       47.56       64.13     49.14 o
 -22   2   3    28328.10    29535.75    461.28 o
 -20   2   3     9035.02     9412.84    246.14 o
 -18   2   3    17730.14    17729.66    314.80 o
 -16   2   3    36651.44    36673.75    419.37 o
 -14   2   3       15.80       10.96     30.14 o
 -12   2   3    69750.17    68776.02    671.82 o
 -10   2   3     2755.11     2895.89     80.98 o
  -8   2   3    47558.90    46316.27    287.52 o
  -6   2   3    11438.25    10859.23    119.27 o
  -4   2   3    14442.47    15596.08    165.91 o
  -2   2   3    61758.28    64597.70    849.21 o
   0   2   3    21945.45    21783.22    191.84 o
   2   2   3   160173.89   162779.09    787.16 o
   4   2   3    44583.12    48961.04    376.42 o
   6   2   3     4089.77     4749.53     83.44 o
   8   2   3    73055.42    71749.23    856.96 o
  10   2   3    23386.42    23569.67    356.59 o
  12   2   3      235.97      299.61     45.37 o
  14   2   3    32375.12    32186.15    437.55 o
  16   2   3      472.84      377.56    107.25 o
  18   2   3    40432.30    43566.66    659.03 o
  20   2   3     7695.07     7631.31    293.09 o
  22   2   3     8706.71     8113.75    318.32 o
  24   2   3    17211.28    17907.69    645.93 o
  26   2   3       55.25      -19.14    116.38 o
 -27   3   3      155.90      202.99     94.64 o
 -25   3   3     5946.31     5848.06    265.19 o
 -23   3   3     1820.10     1890.77    147.77 o
 -21   3   3     1854.92     1751.22    135.01 o
 -19   3   3     4090.25     3862.79    151.03 o
 -17   3   3     1125.53     1169.88     80.70 o
 -15   3   3      701.55      734.99     69.16 o
 -13   3   3     4854.89     4874.96    148.30 o
 -11   3   3     3284.70     2876.05     91.96 o
  -9   3   3    47851.04    46265.18    650.17 o
  -7   3   3    18167.98    17852.79    275.68 o
  -5   3   3     2904.24     2634.32     60.01 o
  -3   3   3      383.86      444.77     23.30 o
  -1   3   3     9335.24     8913.17    115.67 o
   1   3   3    78095.47    80971.99    720.68 o
   3   3   3     9096.06     8615.82    103.66 o
   5   3   3    67213.05    70411.49    463.50 o
   7   3   3    16003.16    15923.82    185.29 o
   9   3   3     5872.00     5771.24    141.80 o
  11   3   3    12050.27    11998.35    292.00 o
  13   3   3     2221.55     2212.15    158.59 o
  15   3   3    22311.27    21431.71    411.06 o
  17   3   3     8506.56     8317.46    274.25 o
  19   3   3      171.11      160.19     51.16 o
  21   3   3     1966.34     1823.64    345.70 o
  23   3   3        9.34       69.33    103.31 o
  25   3   3      765.68      601.91    135.12 o
 -28   4   3        0.51     -107.77     87.20 o
 -26   4   3     3623.89     3270.27    248.63 o
 -24   4   3     3042.13     3035.89    230.10 o
 -22   4   3      290.67      299.98     64.95 o
 -20   4   3     7303.53     7259.09    261.58 o
 -18   4   3     7882.41     8000.40    205.16 o
 -16   4   3    21761.30    22252.91    584.75 o
 -14   4   3     5758.90     6003.96    168.30 o
 -12   4   3       13.55        5.06     14.44 o
 -10   4   3    10268.07    10052.93    521.13 o
  -8   4   3     8353.64     8858.77    125.89 o
  -6   4   3      886.23     1265.13     53.54 o
  -4   4   3      147.59      219.54     18.79 o
  -2   4   3    49168.44    50770.22    434.05 o
   0   4   3     5108.07     5269.60     76.79 o
   2   4   3    34067.64    35124.46    239.31 o
   4   4   3     1874.59     2025.13     59.17 o
   6   4   3    33502.23    35811.78    813.43 o
   8   4   3    46161.09    46529.12    315.05 o
  10   4   3       15.91       20.59     18.15 o
  12   4   3      505.49      520.31     45.86 o
  14   4   3     7480.92     7761.45    202.40 o
  16   4   3     4142.76     3885.58    178.51 o
  18   4   3     8789.31     8669.83    404.87 o
  20   4   3        0.01       15.27     79.24 o
  22   4   3     3215.59     3518.08    306.31 o
  24   4   3     6560.42     6945.89    449.39 o
  26   4   3      815.07      746.00    383.22 o
 -27   5   3      851.32      850.96    144.44 o
 -25   5   3      556.15      799.49    127.76 o
 -23   5   3     1705.87     1627.10    171.91 o
 -21   5   3      323.67      285.59     60.98 o
 -19   5   3    38318.30    40410.23    958.24 o
 -17   5   3     7014.21     7005.57    297.26 o
 -15   5   3    24603.84    24869.05    659.11 o
 -13   5   3    37025.27    35361.30    359.40 o
 -11   5   3    17164.75    15317.64    743.23 o
  -9   5   3    48895.92    50934.55    786.96 o
  -7   5   3     8978.85     9845.93    127.51 o
  -5   5   3   111165.92   115858.63    488.79 o
  -3   5   3    96328.90    97383.08    817.39 o
  -1   5   3     3641.86     3642.75     91.96 o
   1   5   3   153024.70   166516.97    678.21 o
   3   5   3     2340.64     1978.68     45.36 o
   5   5   3    23709.29    21059.65    239.65 o
   7   5   3     9554.73     8818.81    157.98 o
   9   5   3     9051.97     7940.59    177.83 o
  11   5   3    76046.82    76249.77    438.48 o
  13   5   3      791.36      752.79     66.67 o
  15   5   3     4115.74     4859.36    314.61 o
  17   5   3     5589.58     5749.29    371.40 o
  19   5   3     1830.94     1841.25    302.02 o
  21   5   3     7117.18     7137.18    432.38 o
  23   5   3       60.40       83.14    107.97 o
  25   5   3     5970.56     5796.64    431.78 o
 -26   6   3     5980.32     6463.42    364.60 o
 -24   6   3        0.45      -60.53     94.73 o
 -22   6   3     8340.80     8011.50    370.78 o
 -20   6   3     4084.09     3917.67    252.47 o
 -18   6   3    16640.63    16720.83    483.38 o
 -16   6   3     6415.45     6384.29    285.41 o
 -14   6   3       27.90       17.39     51.17 o
 -12   6   3    11518.41    11229.92    336.86 o
 -10   6   3    14416.46    13697.61    411.66 o
  -8   6   3    37528.77    38649.38    638.94 o
  -6   6   3    19241.47    18982.72    301.94 o
  -4   6   3     4545.43     4645.40    164.75 o
  -2   6   3    19146.44    19641.06    287.31 o
   0   6   3    28297.36    28651.99    320.69 o
   2   6   3     5172.95     5017.97     87.92 o
   4   6   3    33711.11    33443.19    260.22 o
   6   6   3      833.43      805.26     55.33 o
   8   6   3    16731.52    16922.34    345.62 o
  10   6   3    15909.19    14508.86    332.98 o
  12   6   3    28106.30    26510.58    314.41 o
  14   6   3    32589.76    30925.20    714.59 o
  16   6   3     1057.27     1093.73    131.07 o
  18   6   3     8962.40     8503.18    628.24 o
  20   6   3     4116.81     3764.10    318.04 o
  22   6   3     8150.22     8335.50    493.27 o
  24   6   3     4895.74     4974.44    398.42 o
 -25   7   3     1398.02     1648.05    192.06 o
 -23   7   3      216.81      304.14     97.64 o
 -21   7   3     1212.41     1018.54    176.08 o
 -19   7   3     5134.06     4901.69    275.80 o
 -17   7   3       29.93       41.89    150.93 o
 -15   7   3     1633.92     1473.42    143.48 o
 -13   7   3      643.36      670.97    122.43 o
 -11   7   3      308.56      338.20     89.13 o
  -9   7   3     1102.16      775.01     61.15 o
  -7   7   3      134.63      179.95     30.90 o
  -5   7   3     1789.26     2036.93    107.37 o
  -3   7   3    11013.77    12439.63    368.17 o
  -1   7   3     7837.13     8054.58    184.82 o
   1   7   3     8976.06     9399.38    190.19 o
   3   7   3     3275.49     3018.06     81.29 o
   5   7   3      257.59      296.53     24.29 o
   7   7   3      804.76      746.35     77.34 o
   9   7   3       98.28       90.57     39.86 o
  11   7   3     3580.81     3416.65    178.83 o
  13   7   3     2704.65     2283.42    372.46 o
  15   7   3     1463.35     1181.51    153.45 o
  17   7   3     1030.67      872.71    209.80 o
  19   7   3      252.99       69.03    114.47 o
  21   7   3       42.95        7.30    103.64 o
  23   7   3       37.59       49.52    166.81 o
 -24   8   3        7.75       -2.80    148.50 o
 -22   8   3     4181.85     3404.22    312.23 o
 -20   8   3     4479.06     4228.07    773.16 o
 -18   8   3     5302.78     5012.80    336.52 o
 -16   8   3     1247.18     1287.74    164.99 o
 -14   8   3     4016.72     3863.62    364.17 o
 -12   8   3      689.51      821.52    173.45 o
 -10   8   3     8175.65     7522.41    458.99 o
  -8   8   3     7541.10     7409.27    442.43 o
  -6   8   3      974.33      999.17     68.32 o
  -4   8   3     4135.96     4772.08    161.08 o
  -2   8   3      750.37      629.78     60.29 o
   0   8   3     1732.99     1502.83     82.83 o
   2   8   3     6139.64     6865.84    255.73 o
   4   8   3     6106.45     6515.47    214.08 o
   6   8   3       57.99       -6.27     36.14 o
   8   8   3     1046.48      969.52     90.93 o
  10   8   3    14415.40    14039.48    363.39 o
  12   8   3     4545.63     4402.51    217.79 o
  14   8   3     9589.53     8768.13    318.08 o
  16   8   3      457.30      449.63    101.52 o
  18   8   3     6492.09     5925.04    560.93 o
  20   8   3     6327.27     6051.06    597.56 o
  22   8   3     3918.23     3573.05    348.72 o
 -23   9   3     6586.55     5342.62    538.56 o
 -21   9   3      209.01      640.29    205.19 o
 -19   9   3    10658.68    10534.72    688.53 o
 -17   9   3     2430.81     2673.89    334.09 o
 -15   9   3     8518.51     8438.66    561.61 o
 -13   9   3    15031.26    15145.78    715.84 o
 -11   9   3     1861.02     1566.03    226.59 o
  -9   9   3    68002.27    69043.38   1111.01 o
  -7   9   3     9997.30    10352.70    397.01 o
  -5   9   3    14801.76    14698.82    511.66 o
  -3   9   3    12442.97    12861.96    250.51 o
  -1   9   3     5508.27     6026.89    170.02 o
   1   9   3    47633.71    48836.73    490.36 o
   3   9   3      983.10     1088.48     92.10 o
   5   9   3    23030.51    23489.79    431.85 o
   7   9   3     6096.27     6408.61    238.19 o
   9   9   3     2849.24     2753.92    164.71 o
  11   9   3    15955.58    16003.18    414.54 o
  13   9   3     1196.17     1050.98    112.96 o
  15   9   3    19447.19    19618.87    608.24 o
  17   9   3     3802.18     4019.45    305.61 o
  19   9   3      200.69      333.04    139.84 o
  21   9   3     3142.11     3283.31    327.94 o
 -20  10   3      845.00      648.03    208.04 o
 -18  10   3        6.44     -134.23    110.05 o
 -16  10   3     4007.55     3605.25    395.60 o
 -14  10   3       29.56      -51.56    119.29 o
 -12  10   3    10397.69     9608.63    828.42 o
 -10  10   3      554.57      507.85    110.06 o
  -8  10   3       21.31       -4.10     65.15 o
  -6  10   3     6563.95     6301.06    343.39 o
  -4  10   3      241.48      204.91     73.78 o
  -2  10   3    23467.03    23601.25    503.23 o
   0  10   3       22.67      -79.45     61.18 o
   2  10   3     3847.29     3595.57    218.73 o
   4  10   3    16795.92    16782.98    425.13 o
   6  10   3     1085.00     1000.72    212.88 o
   8  10   3    15575.74    15581.56    758.58 o
  10  10   3      318.35      207.76     74.42 o
  12  10   3     5292.22     5622.62    345.81 o
  14  10   3     6311.76     6160.00    375.49 o
  16  10   3        0.18      -48.67     80.66 o
  18  10   3     4642.01     4468.26    342.33 o
 -19  11   3       35.52       92.51     87.94 o
 -17  11   3      617.26      439.82    304.54 o
 -15  11   3      195.23      286.18    101.44 o
 -13  11   3       39.92       97.73     85.91 o
 -11  11   3       14.50       80.03    146.12 o
  -9  11   3     3935.78     3843.69    271.37 o
  -7  11   3     2345.88     2599.69    280.21 o
  -5  11   3        5.22      -91.81     68.29 o
  -3  11   3     1138.39     1106.22    192.31 o
  -1  11   3      828.65      875.89    106.86 o
   1  11   3     5821.96     6018.10    266.17 o
   3  11   3       82.79       88.36     93.30 o
   5  11   3     1353.96     1538.82    139.60 o
   7  11   3      596.74      673.70    183.13 o
   9  11   3      589.65      528.44    168.15 o
  11  11   3      197.14      315.33    146.05 o
  13  11   3     4312.65     3817.63    420.05 o
  15  11   3     2185.44     2020.42    234.49 o
  17  11   3       17.19       17.08     79.76 o
 -16  12   3      824.92      450.25    157.82 o
 -14  12   3     2652.64     2421.44    370.66 o
 -12  12   3    16422.12    16221.60    902.21 o
 -10  12   3     2288.58     1629.50    287.98 o
  -8  12   3     2658.90     2256.35    332.86 o
  -6  12   3     4676.53     4661.34    474.28 o
  -4  12   3      351.55      258.70    137.04 o
  -2  12   3      654.21      646.57    182.43 o
   0  12   3      232.78      140.64    150.68 o
   2  12   3     5386.36     5691.44    364.80 o
   4  12   3    15275.16    15490.61    603.96 o
   6  12   3     2844.22     2758.36    366.17 o
   8  12   3      655.48      480.65    174.74 o
  10  12   3       88.25       42.58     90.66 o
  12  12   3     1931.60     1852.25    305.58 o
  14  12   3     7691.17     7742.19    623.27 o
 -13  13   3     4839.24     5342.56    556.87 o
 -11  13   3     4740.97     5081.21    535.79 o
  -9  13   3    10809.52    10460.96    748.92 o
  -7  13   3     3709.36     3072.25    415.97 o
  -5  13   3     2216.30     2094.72    337.03 o
  -3  13   3     5466.56     5874.03    561.68 o
  -1  13   3     4522.79     4866.87    511.10 o
   1  13   3     5422.23     5477.06    378.99 o
   3  13   3     1760.62     1788.82    220.44 o
   5  13   3    10569.87    11185.95    754.09 o
   7  13   3     8881.79     9818.42    712.29 o
   9  13   3      921.14     1182.25    266.23 o
  11  13   3      295.39      415.72    164.11 o
  -8  14   3      291.46      209.52    179.19 o
  -6  14   3     3279.53     3713.93    474.41 o
  -4  14   3      105.64      223.07    178.79 o
  -2  14   3     3100.52     2998.91    426.07 o
   0  14   3      552.32      432.77    171.20 o
   2  14   3     3237.17     3513.61    325.12 o
   4  14   3     1182.48     1615.22    327.44 o
   6  14   3        0.37      -63.30    143.46 o
   8  14   3     1654.00     1646.68    331.20 o
 -28   0   4     6964.91     7189.89    672.27 o
 -26   0   4      974.23     1004.19    151.16 o
 -24   0   4     4263.76     4810.33    253.00 o
 -22   0   4        7.64       80.99     56.79 o
 -20   0   4     9350.39     8025.24    303.26 o
 -18   0   4    44590.00    44511.04    777.76 o
 -16   0   4     9224.68     8753.11    380.03 o
 -14   0   4    60987.79    58118.28    657.02 o
 -12   0   4     3490.92     3319.36    175.90 o
 -10   0   4     4117.28     3915.80    174.85 o
  -8   0   4    10831.02     9553.03    214.08 o
  -6   0   4     9117.25     9060.08    187.88 o
  -4   0   4  1159498.25  1081508.38  22648.64 o
  -2   0   4    17609.99    17956.43    206.31 o
   0   0   4    52615.20    52414.19    608.50 o
   2   0   4    41314.36    37176.18    863.45 o
   4   0   4   159047.59   160709.42   1417.54 o
   6   0   4   209913.80   219847.67   1819.56 o
   8   0   4     4377.42     3953.54    272.90 o
  10   0   4    80494.28    81470.57   1318.93 o
  12   0   4    27586.48    26360.08    803.22 o
  14   0   4      316.56      186.22     87.70 o
  16   0   4    27660.80    27530.43    934.92 o
  18   0   4     7696.31     7455.71    511.82 o
  20   0   4    10839.76    11266.47    665.12 o
  22   0   4     7663.25     8116.20    595.28 o
  24   0   4      697.51      968.48    246.30 o
  26   0   4     3770.56     3646.60    452.90 o
 -29   1   4     2496.47     2851.24    226.52 o
 -27   1   4     2681.28     2688.34    183.80 o
 -25   1   4     3065.26     3324.32    171.31 o
 -23   1   4     3504.20     3185.94    182.39 o
 -21   1   4     9217.41     9014.64    278.29 o
 -19   1   4       51.91      101.95     31.02 o
 -17   1   4    29640.04    29593.94    367.97 o
 -15   1   4    30017.70    30263.17    417.02 o
 -13   1   4     1416.19     1469.31     79.97 o
 -11   1   4    27585.27    27804.45    307.36 o
  -9   1   4     2828.84     2699.52     79.47 o
  -7   1   4    45955.12    48366.08    344.56 o
  -5   1   4    13611.40    14358.09    141.04 o
  -3   1   4    38605.99    43184.40    311.49 o
  -1   1   4     7933.61     7903.83    274.43 o
   1   1   4    52572.42    52361.59    407.49 o
   3   1   4     6052.47     4889.77     93.61 o
   5   1   4     7502.06     7336.26    131.85 o
   7   1   4    28417.26    29441.76   1159.21 o
   9   1   4    24242.88    23781.54    522.03 o
  11   1   4    14138.08    14918.81    414.20 o
  13   1   4    13346.28    13631.04    323.59 o
  15   1   4    17129.98    16911.92    385.93 o
  17   1   4     4026.39     3588.33    341.38 o
  19   1   4     7238.81     7432.43    374.93 o
  21   1   4     2083.29     2232.92    451.00 o
  23   1   4    12899.87    12814.75    543.64 o
  25   1   4     3890.62     4440.87    338.32 o
 -28   2   4       11.41      -26.90     56.17 o
 -26   2   4      498.31      330.50    145.94 o
 -24   2   4        4.27      -49.62     47.37 o
 -22   2   4      694.88      533.13     62.72 o
 -20   2   4       34.94       63.04     33.94 o
 -18   2   4      296.01      342.19     49.38 o
 -16   2   4     1935.58     2179.57    104.39 o
 -14   2   4     2284.56     2097.37     94.54 o
 -12   2   4      133.34       92.11     33.59 o
 -10   2   4      675.08      725.96     43.84 o
  -8   2   4    15421.11    16434.89    159.86 o
  -6   2   4    13199.04    13856.14    232.72 o
  -4   2   4     3258.46     3864.53     63.08 o
  -2   2   4     4570.58     4660.16     97.42 o
   0   2   4    75151.09    76735.82    800.45 o
   2   2   4      262.97      281.16     19.21 o
   4   2   4    19127.80    18869.60    132.08 o
   6   2   4    35730.83    38451.71    337.89 o
   8   2   4        1.36       22.74     15.94 o
  10   2   4      325.97      398.28     68.84 o
  12   2   4       88.75      118.52     31.11 o
  14   2   4     1471.34     1504.76    110.79 o
  16   2   4     3220.82     2842.18    181.50 o
  18   2   4     2043.67     1832.90    140.69 o
  20   2   4      192.84      243.33     72.47 o
  22   2   4        7.99       49.42     87.67 o
  24   2   4      698.09      748.62    150.11 o
  26   2   4       17.14     -104.01    114.09 o
 -27   3   4     5098.09     4971.82    255.84 o
 -25   3   4    11035.93    11270.81    366.32 o
 -23   3   4     5979.29     5620.45    212.91 o
 -21   3   4    19516.24    18735.40    423.74 o
 -19   3   4      195.27      186.61     40.45 o
 -17   3   4    36932.28    36966.77    804.16 o
 -15   3   4    23915.83    23403.43    346.12 o
 -13   3   4    17418.48    16277.20    256.97 o
 -11   3   4    20027.06    19968.69    380.28 o
  -9   3   4      493.58      759.65     49.99 o
  -7   3   4    87643.55    89798.28    891.61 o
  -5   3   4    55871.62    57797.98   1224.09 o
  -3   3   4    40604.96    41677.15    267.25 o
  -1   3   4      478.99      474.49     34.11 o
   1   3   4    21891.06    23503.66    209.77 o
   3   3   4    13041.52    12107.13    228.08 o
   5   3   4    27456.12    28649.63    313.47 o
   7   3   4       25.28      -10.03     28.06 o
   9   3   4    17031.28    16171.65    297.27 o
  11   3   4    23237.12    23380.96    308.98 o
  13   3   4     1252.14     1246.32     96.23 o
  15   3   4    13493.47    12624.44    418.60 o
  17   3   4    24539.05    24603.43    479.54 o
  19   3   4    24775.88    26536.67    710.40 o
  21   3   4     1910.93     2024.92    227.20 o
  23   3   4     7260.31     7567.12    644.67 o
  25   3   4     3715.98     3883.14    482.86 o
 -28   4   4     3072.96     3471.13    372.82 o
 -26   4   4      219.00      338.85    113.03 o
 -24   4   4     3042.20     3171.76    194.71 o
 -22   4   4     4347.28     4720.24    224.77 o
 -20   4   4     7757.00     7835.44    272.18 o
 -18   4   4    20462.89    20773.51    506.98 o
 -16   4   4     1460.26     1417.67     86.59 o
 -14   4   4    23604.57    23679.95    307.75 o
 -12   4   4    41561.27    42319.09   1086.41 o
 -10   4   4    34576.18    36798.98    447.51 o
  -8   4   4    83050.23    82885.51    779.04 o
  -6   4   4     4239.90     4755.17    200.44 o
  -4   4   4    54622.91    54914.61    399.64 o
  -2   4   4     9506.53     9996.24    137.99 o
   0   4   4   131043.09   137155.14    709.88 o
   2   4   4   152158.41   157579.06    649.85 o
   4   4   4     8145.49     8166.24    142.62 o
   6   4   4   126010.37   133606.50    820.74 o
   8   4   4    42415.15    44208.40    517.53 o
  10   4   4    47622.80    48502.99    580.37 o
  12   4   4    26867.40    28191.50    334.72 o
  14   4   4     2349.22     2336.10    106.97 o
  16   4   4    11681.68    11532.03    254.69 o
  18   4   4     3227.65     3315.50    287.53 o
  20   4   4     7858.46     8125.96    408.88 o
  22   4   4     3805.31     4692.21    507.32 o
  24   4   4     1084.10     1113.91    185.49 o
 -27   5   4     1525.16     1572.90    186.54 o
 -25   5   4       21.22     -104.42     88.46 o
 -23   5   4        5.37      -44.09     59.30 o
 -21   5   4     1973.25     1917.04    145.12 o
 -19   5   4      590.51      379.99     99.96 o
 -17   5   4     2891.95     2680.96    199.48 o
 -15   5   4      468.57      551.47     89.17 o
 -13   5   4       72.06       56.66     23.15 o
 -11   5   4    20352.00    19254.71    483.93 o
  -9   5   4     5665.72     5726.21    145.56 o
  -7   5   4      960.32      784.16     47.28 o
  -5   5   4      585.38      651.64     40.28 o
  -3   5   4      873.84      865.25     56.48 o
  -1   5   4    33526.88    34611.27    341.90 o
   1   5   4     3489.04     3271.83     69.06 o
   3   5   4    48490.77    51233.34    398.24 o
   5   5   4     3837.83     4393.41     92.40 o
   7   5   4      462.28      407.93     60.54 o
   9   5   4     7786.94     7883.03    212.05 o
  11   5   4     3033.23     2859.67    139.60 o
  13   5   4    22288.13    23283.61    423.40 o
  15   5   4        8.11      -25.05     27.13 o
  17   5   4      189.18      266.39     82.66 o
  19   5   4      295.53      343.80     73.33 o
  21   5   4       67.91      172.71    114.09 o
  23   5   4     4318.45     3878.63    407.24 o
  25   5   4       49.11       79.44     99.98 o
 -26   6   4       27.00       22.76     72.90 o
 -24   6   4       29.46      -66.87    124.95 o
 -22   6   4     2795.03     3051.91    233.07 o
 -20   6   4       87.61      135.54     61.09 o
 -18   6   4     5316.39     4893.15    279.28 o
 -16   6   4     2565.15     2387.15    176.29 o
 -14   6   4       24.99       -8.67     54.70 o
 -12   6   4     4630.22     4062.77    246.61 o
 -10   6   4       25.46      121.24     58.50 o
  -8   6   4    32791.77    32883.46    341.89 o
  -6   6   4       12.60       33.98     12.75 o
  -4   6   4    12107.03    12603.86    263.47 o
  -2   6   4    10508.86    11699.42    344.06 o
   0   6   4     7976.39     7996.70    117.16 o
   2   6   4     6050.71     6448.51     95.72 o
   4   6   4    11382.22    12582.83    176.47 o
   6   6   4    32043.52    31109.99    403.84 o
   8   6   4     1682.43     1536.26     85.57 o
  10   6   4    21841.36    22026.53    282.67 o
  12   6   4     5591.75     5616.61    280.55 o
  14   6   4    16176.64    15765.98    776.68 o
  16   6   4     4896.88     4722.88    306.14 o
  18   6   4        5.49       22.95     70.15 o
  20   6   4     2920.82     2988.16    288.43 o
  22   6   4     2130.31     2119.59    255.64 o
  24   6   4      162.04       66.09    124.00 o
 -25   7   4     5087.22     5397.25    330.46 o
 -23   7   4     1049.49     1141.85    150.85 o
 -21   7   4    22145.96    23078.21    821.98 o
 -19   7   4     1598.86     1635.46    164.24 o
 -17   7   4    16216.32    15964.00    565.98 o
 -15   7   4      580.04      716.00    196.33 o
 -13   7   4    12082.67    11616.14    432.21 o
 -11   7   4    52115.77    52174.98    867.72 o
  -9   7   4     2470.51     2403.06    178.27 o
  -7   7   4    24714.63    24580.20    249.01 o
  -5   7   4     2890.80     3333.46    104.26 o
  -3   7   4     1005.14      979.73     62.28 o
  -1   7   4    21674.49    21924.90    356.52 o
   1   7   4      187.42      218.36     37.39 o
   3   7   4    29783.20    29725.48    239.45 o
   5   7   4    12557.71    12413.00    192.55 o
   7   7   4      444.57      486.58     69.20 o
   9   7   4    20646.82    19753.15    400.14 o
  11   7   4      383.82      215.58     52.01 o
  13   7   4    28238.58    29578.76    685.56 o
  15   7   4     5363.45     5699.46    497.78 o
  17   7   4     1207.88     1574.94    283.56 o
  19   7   4    17317.06    17835.25    701.31 o
  21   7   4      724.92     1027.33    188.61 o
  23   7   4     6497.76     7101.52    479.29 o
 -24   8   4     8551.93     9428.95    527.05 o
 -22   8   4     8807.67     9285.82    504.07 o
 -20   8   4     1074.84      875.18    152.58 o
 -18   8   4     3639.32     4215.30    310.08 o
 -16   8   4      925.03     1053.58    178.00 o
 -14   8   4    12390.29    12172.27    509.57 o
 -12   8   4     6845.95     6793.10    332.84 o
 -10   8   4    18103.94    18811.41    527.57 o
  -8   8   4    39217.18    40807.03   1068.83 o
  -6   8   4     2093.81     2046.10    157.68 o
  -4   8   4       36.67       46.91     19.50 o
  -2   8   4      176.28      134.67     29.41 o
   0   8   4    46972.36    46576.49    556.45 o
   2   8   4    39868.71    39607.23    460.96 o
   4   8   4       56.68      105.36     29.20 o
   6   8   4    11501.36    11533.76    259.23 o
   8   8   4     1109.71     1230.56    105.34 o
  10   8   4     7773.36     7484.38    264.97 o
  12   8   4     7964.65     7691.85    283.84 o
  14   8   4     4264.38     4096.24    279.39 o
  16   8   4    11079.08    11477.87    481.88 o
  18   8   4     6275.58     5949.36    309.18 o
  20   8   4      263.15      121.44     96.75 o
  22   8   4     1141.25     1184.49    420.42 o
 -23   9   4       11.04     -397.56    265.04 o
 -21   9   4        0.01      -14.58    146.78 o
 -19   9   4     1291.36     1491.55    281.19 o
 -17   9   4      528.93      445.61    145.93 o
 -15   9   4      581.06      671.06    168.27 o
 -13   9   4     4457.90     4309.20    390.92 o
 -11   9   4      154.87      263.54    114.80 o
  -9   9   4     6203.25     5498.06    413.56 o
  -7   9   4      989.32     1039.07    134.86 o
  -5   9   4     6130.07     5892.66    202.96 o
  -3   9   4    11106.83    11705.70    414.65 o
  -1   9   4     1319.28     1330.89    120.29 o
   1   9   4      960.19      765.33     91.01 o
   3   9   4     2376.62     2070.32    186.76 o
   5   9   4     6364.94     5715.48    245.88 o
   7   9   4      917.64      869.54     89.71 o
   9   9   4     1214.38     1059.32    102.54 o
  11   9   4     3704.93     3661.07    200.39 o
  13   9   4       59.81       64.42     73.04 o
  15   9   4      416.09    12480.99   9101.52 o
  17   9   4     1077.09     1069.28    326.05 o
  19   9   4       50.74      -87.31     91.11 o
  21   9   4      952.04     1102.48    209.42 o
 -20  10   4      114.85      -50.04    112.59 o
 -18  10   4     5615.91     5046.42    485.66 o
 -16  10   4        5.38      -91.24    124.58 o
 -14  10   4     4901.47     4735.73    431.44 o
 -12  10   4     7201.23     6134.88    465.30 o
 -10  10   4     1642.43     1795.77    184.24 o
  -8  10   4    10576.35    11108.86    441.93 o
  -6  10   4     3518.30     3318.34    242.37 o
  -4  10   4    29661.26    29968.87    700.10 o
  -2  10   4     6248.61     6099.80    316.04 o
   0  10   4    12002.58    12000.27    362.37 o
   2  10   4    18711.77    18919.69    454.04 o
   4  10   4     1617.52     1515.21    175.00 o
   6  10   4     6944.74     6587.48    350.35 o
   8  10   4       36.59       46.62     70.11 o
  10  10   4    15528.47    15359.65    550.43 o
  12  10   4     4411.19     4807.91    339.59 o
  14  10   4     1721.36     1943.12    218.88 o
  16  10   4      915.30      821.15    151.09 o
  18  10   4       50.80       36.25    115.43 o
 -19  11   4      107.82      421.08    150.77 o
 -17  11   4     5440.69     5893.26    521.79 o
 -15  11   4     5771.28     4903.98    337.61 o
 -13  11   4     4922.58     5315.50    340.09 o
 -11  11   4     8855.79     8839.66    444.36 o
  -9  11   4      787.32      758.61    124.72 o
  -7  11   4     5017.41     5231.46    311.44 o
  -5  11   4     2739.10     2943.44    231.90 o
  -3  11   4     4672.11     4575.01    285.71 o
  -1  11   4    13409.08    13463.37    407.14 o
   1  11   4      829.79      659.06    100.36 o
   3  11   4     9373.15     9383.05    340.59 o
   5  11   4     7126.35     7654.00    309.39 o
   7  11   4     8191.23     8695.81    595.77 o
   9  11   4     3685.20     3276.80    373.49 o
  11  11   4       71.09      224.27    121.65 o
  13  11   4    10275.20    10436.25    899.82 o
  15  11   4    10320.43    10770.24    525.39 o
  17  11   4      515.31      680.88    209.29 o
 -16  12   4       10.65       30.22    114.67 o
 -14  12   4     4369.54     3926.77    468.80 o
 -12  12   4        1.91     -144.57    173.49 o
 -10  12   4      454.39      487.78    177.48 o
  -8  12   4       20.35     -159.24    152.90 o
  -6  12   4      102.64      -27.82    120.54 o
  -4  12   4     9609.22     9833.88    684.06 o
  -2  12   4      772.80      550.04    180.06 o
   0  12   4      356.65      193.30     79.07 o
   2  12   4     1667.38     1572.37    199.69 o
   4  12   4      623.91      489.80    124.34 o
   6  12   4     4737.43     5452.29    503.77 o
   8  12   4      876.92      863.76    212.46 o
  10  12   4      452.70      359.03    110.57 o
  12  12   4     3558.08     3324.97    403.40 o
  14  12   4      815.55      969.10    214.08 o
 -13  13   4     1360.41     1403.38    308.54 o
 -11  13   4      538.80      732.49    218.97 o
  -9  13   4       25.50       99.19    119.09 o
  -7  13   4      368.94      267.07    138.74 o
  -5  13   4       61.75      -75.46    167.68 o
  -3  13   4      109.51      -25.28    114.76 o
  -1  13   4      186.76      298.43    111.57 o
   1  13   4      303.23      288.66    126.73 o
   3  13   4       22.60       57.27     84.84 o
   5  13   4      845.73      871.22    246.97 o
   7  13   4      467.66      213.63    132.46 o
   9  13   4      311.74      411.70    142.68 o
  11  13   4      139.04      391.01    192.67 o
  -8  14   4     5303.68     5088.61    556.27 o
  -6  14   4      275.57      592.90    197.21 o
  -4  14   4     8974.41     9185.56    736.48 o
  -2  14   4      378.17      796.98    222.60 o
   0  14   4     3537.47     3521.77    469.88 o
   2  14   4     7767.92     9133.45    513.37 o
   4  14   4        1.59      127.94    124.81 o
   6  14   4     7303.02     7019.94    637.81 o
 -29   1   5      799.30      793.62    145.01 o
 -27   1   5     3267.80     3310.51    200.10 o
 -25   1   5     1836.88     1615.47    109.71 o
 -23   1   5     2496.17     2647.86    129.71 o
 -21   1   5      353.24      415.42     48.02 o
 -19   1   5     9392.88     9029.02    218.27 o
 -17   1   5    41622.84    42549.83    440.17 o
 -15   1   5     1894.58     1885.77     96.73 o
 -13   1   5    19011.18    17387.86    266.82 o
 -11   1   5    14028.15    15867.54    229.54 o
  -9   1   5    39008.98    37312.40    491.71 o
  -7   1   5   188761.09   190747.50   1899.87 o
  -5   1   5    45115.53    46308.20    451.22 o
  -3   1   5    52066.47    51008.43    277.43 o
  -1   1   5     1390.17     1557.01     60.42 o
   1   1   5     1805.90     1759.10     69.85 o
   3   1   5   118761.62   118502.62    479.19 o
   5   1   5   114501.27   113446.19   1118.62 o
   7   1   5    71407.92    75177.43    509.66 o
   9   1   5      216.83      360.23     70.63 o
  11   1   5     9350.47     8790.49    331.70 o
  13   1   5     2797.36     2487.78    190.99 o
  15   1   5    34464.54    34588.83    743.59 o
  17   1   5     8594.35     8648.51    393.35 o
  19   1   5     1528.95     1307.16    179.92 o
  21   1   5     2025.28     2151.59    218.40 o
  23   1   5     4416.09     4147.38    315.60 o
  25   1   5     1799.05     1824.46    266.90 o
 -28   2   5       15.54      -82.32     68.34 o
 -26   2   5    17855.81    18871.09    480.58 o
 -24   2   5      744.69      603.75     88.74 o
 -22   2   5    19796.62    20653.35    391.41 o
 -20   2   5    14054.60    13701.22    261.41 o
 -18   2   5     6300.24     6109.73    152.33 o
 -16   2   5    49587.16    51774.81    442.21 o
 -14   2   5      778.56      658.15     57.36 o
 -12   2   5    61701.30    60882.98    425.35 o
 -10   2   5    29514.67    28679.66    249.08 o
  -8   2   5    22910.58    22825.90    291.56 o
  -6   2   5    25565.93    24763.47    272.93 o
  -4   2   5    18852.42    18859.51    299.24 o
  -2   2   5     4250.41     4113.76     68.59 o
   0   2   5     4245.66     4505.75     84.60 o
   2   2   5     1393.05     1433.08     59.17 o
   4   2   5   129399.77   124724.00    570.11 o
   6   2   5    13331.12    14652.97    175.29 o
   8   2   5     8090.00     8494.44    146.85 o
  10   2   5    46354.38    45329.00    736.62 o
  12   2   5      883.24      797.18    155.09 o
  14   2   5    52014.29    52329.32    895.94 o
  16   2   5     6884.08     6639.36    339.97 o
  18   2   5    23637.68    23753.15    671.96 o
  20   2   5    15349.82    15277.38    565.21 o
  22   2   5        8.74       29.26     83.00 o
  24   2   5     8728.29     8524.63    462.98 o
  26   2   5       45.50       56.30    121.30 o
 -27   3   5        2.53      130.29     67.87 o
 -25   3   5     2867.14     3063.77    193.61 o
 -23   3   5     5724.17     5980.44    254.87 o
 -21   3   5     3665.54     3410.80    155.77 o
 -19   3   5     2052.83     1685.70     88.17 o
 -17   3   5      622.45      544.08     52.65 o
 -15   3   5     7597.52     7841.30    168.68 o
 -13   3   5    44657.72    44801.84    330.58 o
 -11   3   5     6730.64     6767.50    132.72 o
  -9   3   5    19939.24    18437.40    248.06 o
  -7   3   5     6288.62     6142.25    100.70 o
  -5   3   5       84.61      112.84     14.68 o
  -3   3   5     5777.75     5390.88    104.27 o
  -1   3   5        6.39       46.76     31.64 o
   1   3   5   166728.50   174463.20   1143.46 o
   3   3   5    17662.17    17679.80    237.98 o
   5   3   5     7706.18     7595.19    104.18 o
   7   3   5     2127.49     2094.30    109.48 o
   9   3   5     3128.71     3323.53    143.52 o
  11   3   5    11402.44    11259.55    282.90 o
  13   3   5       24.32       -7.92     54.34 o
  15   3   5     4272.94     4509.62    274.32 o
  17   3   5     9391.00     9843.62    534.01 o
  19   3   5      238.80      271.20     86.35 o
  21   3   5     2429.53     2398.15    236.12 o
  23   3   5      633.87      771.16    171.94 o
  25   3   5     1313.62     1449.86    311.08 o
 -28   4   5     1817.51     1826.51    195.11 o
 -26   4   5      562.50      811.36    136.12 o
 -24   4   5     1610.61     1707.27    147.32 o
 -22   4   5     5660.16     5390.82    307.45 o
 -20   4   5     1977.60     1831.43    135.91 o
 -18   4   5      227.24      159.16     41.35 o
 -16   4   5    13018.81    12151.64    232.86 o
 -14   4   5      181.21       90.08     51.39 o
 -12   4   5      253.69      155.52     22.73 o
 -10   4   5    23505.30    24506.48    382.93 o
  -8   4   5     5881.21     5470.35    126.48 o
  -6   4   5    44871.70    45130.38    400.58 o
  -4   4   5       55.95       54.08     19.99 o
  -2   4   5     1008.92     1089.12     43.91 o
   0   4   5        1.91       25.52     20.00 o
   2   4   5     6826.96     7109.31    121.45 o
   4   4   5    13626.88    14519.47    202.05 o
   6   4   5       25.65       57.25     27.19 o
   8   4   5    14626.81    14065.89    237.67 o
  10   4   5    25002.38    24444.13    485.52 o
  12   4   5    23674.56    24989.79    424.60 o
  14   4   5     3003.68     2962.26    156.68 o
  16   4   5     7695.50     8267.58    310.83 o
  18   4   5     9850.94    10042.46    691.67 o
  20   4   5      608.73     1090.67    168.82 o
  22   4   5      227.87      155.85    105.63 o
  24   4   5     2703.63     2274.69    385.64 o
 -27   5   5     2042.92     2371.77    225.79 o
 -25   5   5      519.39      510.54    183.81 o
 -23   5   5     2115.87     2185.78    171.15 o
 -21   5   5      564.52      640.83    100.04 o
 -19   5   5    28893.01    29580.14    639.23 o
 -17   5   5    21607.80    21787.33    520.86 o
 -15   5   5      247.90      287.74     85.36 o
 -13   5   5    16163.89    15095.25    288.33 o
 -11   5   5     2015.66     1809.23     87.57 o
  -9   5   5    83079.86    86535.03   1003.19 o
  -7   5   5    32853.27    35019.35    398.04 o
  -5   5   5    44355.00    43374.38    259.34 o
  -3   5   5   144588.50   148224.14    719.76 o
  -1   5   5      255.07      356.22     32.88 o
   1   5   5    37475.90    37391.32    279.35 o
   3   5   5      883.40     1750.21    108.25 o
   5   5   5    71816.93    73472.02    695.23 o
   7   5   5    59452.84    61124.25    611.84 o
   9   5   5     3942.98     3955.32    161.30 o
  11   5   5    69504.52    71536.59    749.95 o
  13   5   5       13.16       43.58     37.99 o
  15   5   5     4405.06     4335.82    278.88 o
  17   5   5     3117.35     3147.92    418.79 o
  19   5   5      217.17      167.91     75.36 o
  21   5   5    11777.06    11903.79    573.14 o
  23   5   5     1961.84     1911.71    248.73 o
 -26   6   5     3853.40     3846.57    283.82 o
 -24   6   5     1311.75     1525.25    201.37 o
 -22   6   5     9821.09     9856.90    409.04 o
 -20   6   5    14642.83    14659.98    474.17 o
 -18   6   5     5709.88     5621.16    282.58 o
 -16   6   5    20276.34    21833.55    627.80 o
 -14   6   5    11515.34    10865.46    667.10 o
 -12   6   5    16543.00    16147.50    484.99 o
 -10   6   5    34627.52    34496.39    381.98 o
  -8   6   5     4600.18     4778.95    159.99 o
  -6   6   5    15461.20    16145.22    309.56 o
  -4   6   5     1597.77     1654.41     92.16 o
  -2   6   5    32501.05    33167.95    417.62 o
   0   6   5    68377.48    72565.83    855.16 o
   2   6   5     3580.66     3800.90    100.67 o
   4   6   5    12479.27    13165.17    236.40 o
   6   6   5     1009.24     1179.52     58.38 o
   8   6   5    33013.65    33074.42    652.57 o
  10   6   5    28974.50    29794.79    436.74 o
  12   6   5       20.01        0.30     29.45 o
  14   6   5     6264.25     5557.49    340.24 o
  16   6   5     8358.40     8590.00    335.97 o
  18   6   5     4899.01     4252.25    333.01 o
  20   6   5     3678.15     3224.26    309.21 o
  22   6   5     6442.10     6342.91    445.84 o
 -25   7   5       65.95      -34.68    300.07 o
 -23   7   5      459.50      369.71    126.74 o
 -21   7   5      298.28      365.09    116.38 o
 -19   7   5      980.98      765.57    137.74 o
 -17   7   5     1620.05     1657.15    193.00 o
 -15   7   5     3880.61     3859.48    310.85 o
 -13   7   5       32.71       66.67     66.62 o
 -11   7   5        4.04       14.16     67.76 o
  -9   7   5       64.50      118.05     23.54 o
  -7   7   5      437.34      453.37     39.65 o
  -5   7   5     1121.53     1001.29     42.46 o
  -3   7   5       76.43       96.31     43.53 o
  -1   7   5       23.26       96.56     38.26 o
   1   7   5        2.43       20.25     25.94 o
   3   7   5     1823.83     1628.85     62.21 o
   5   7   5        0.90       11.47     15.21 o
   7   7   5        2.06       16.54     22.60 o
   9   7   5       43.37       40.92     31.90 o
  11   7   5    12413.44    11971.67    419.56 o
  13   7   5    12188.72    12522.30    447.18 o
  15   7   5      352.90      290.45     86.50 o
  17   7   5      623.77      613.80    119.30 o
  19   7   5       38.36       95.70    114.88 o
  21   7   5      697.77      701.03    227.88 o
  23   7   5      222.23       45.65    109.26 o
 -24   8   5     2516.17     1835.29    243.95 o
 -22   8   5     1776.15     1340.80    204.02 o
 -20   8   5     5014.06     5318.63    368.83 o
 -18   8   5     2773.30     2624.27    248.09 o
 -16   8   5     1914.39     1833.54    192.38 o
 -14   8   5      202.90       67.78     67.07 o
 -12   8   5     7033.38     7729.59    420.77 o
 -10   8   5     9471.95     8548.84    355.67 o
  -8   8   5     7962.18     7768.76    325.50 o
  -6   8   5     1614.17     1697.42     77.94 o
  -4   8   5      891.97      872.22     78.22 o
  -2   8   5      864.07      969.59    125.98 o
   0   8   5     9764.61     9378.17    432.18 o
   2   8   5      919.14      849.42     73.84 o
   4   8   5     3472.95     3512.88    157.64 o
   6   8   5     5616.28     5636.83    240.06 o
   8   8   5      350.73      395.02     83.33 o
  10   8   5     4238.55     4121.55    258.27 o
  12   8   5     1746.24     1484.83    163.22 o
  14   8   5     4202.96     4424.40    286.53 o
  16   8   5     3526.00     2884.10    210.59 o
  18   8   5     3303.85     3351.53    313.04 o
  20   8   5     5748.01     5510.52    415.64 o
 -23   9   5     7589.74     7350.02    645.81 o
 -21   9   5     1798.20     1795.60    372.04 o
 -19   9   5     4400.94     4360.72    332.20 o
 -17   9   5     1592.63     1701.76    205.23 o
 -15   9   5     4926.51     4848.74    388.20 o
 -13   9   5    18675.03    18179.75    579.64 o
 -11   9   5     2662.87     2353.41    284.73 o
  -9   9   5    10557.15    10154.74    573.83 o
  -7   9   5     3467.99     4077.89    258.66 o
  -5   9   5     7384.23     7737.74    381.13 o
  -3   9   5    24200.53    24932.99    594.13 o
  -1   9   5      215.56       89.72     66.56 o
   1   9   5    61273.87    63586.18    803.76 o
   3   9   5    12198.49    12367.00    746.65 o
   5   9   5     4103.33     3816.44    200.82 o
   7   9   5    12906.53    13209.22    693.76 o
   9   9   5     1174.33     1344.59    234.98 o
  11   9   5    29251.59    30792.20    751.89 o
  13   9   5     3718.31     3588.57    268.63 o
  15   9   5     5200.50     5411.17    340.18 o
  17   9   5     6259.08     6393.73    428.54 o
  19   9   5      223.67      331.65    122.09 o
 -20  10   5     1920.59     2318.97    352.81 o
 -18  10   5      118.58      -41.41    101.04 o
 -16  10   5    12456.98    12231.11    729.54 o
 -14  10   5      995.23      877.65    196.53 o
 -12  10   5     4039.00     3839.22    381.06 o
 -10  10   5    10285.31     9198.69    418.00 o
  -8  10   5     5626.97     5422.50    697.25 o
  -6  10   5    21562.95    22161.89    622.89 o
  -4  10   5     1686.29     1494.59    243.23 o
  -2  10   5    13617.00    14596.93    740.47 o
   0  10   5     5809.23     5868.34    259.29 o
   2  10   5     1133.15      926.76    109.02 o
   4  10   5     7555.24     7292.59    365.96 o
   6  10   5       44.49       15.39     54.96 o
   8  10   5     8271.36     7742.30    380.07 o
  10  10   5     2270.10     2301.53    385.07 o
  12  10   5      223.86      179.74     76.02 o
  14  10   5     8805.85     8919.83    449.90 o
  16  10   5        7.14      -89.40    146.80 o
  18  10   5      781.81      638.73    167.09 o
 -19  11   5      626.92      932.84    232.33 o
 -17  11   5      195.12      278.57    145.24 o
 -15  11   5        8.85       24.56    119.26 o
 -13  11   5     1925.48     1989.21    217.72 o
 -11  11   5     1416.01     1373.61    178.38 o
  -9  11   5      293.44      287.63     97.18 o
  -7  11   5     2720.53     2528.83    220.26 o
  -5  11   5     1329.99     1162.88    148.15 o
  -3  11   5     1730.48     1583.35    177.21 o
  -1  11   5        4.96        9.48     71.54 o
   1  11   5     5369.67     5516.84    263.96 o
   3  11   5      987.66     1042.79    120.16 o
   5  11   5      540.96      373.27    114.14 o
   7  11   5      161.68        5.53     97.22 o
   9  11   5     1862.79     1730.72    282.75 o
  11  11   5     1581.83     1314.72    180.47 o
  13  11   5     1284.23     1097.27    169.17 o
  15  11   5      436.41      780.36    162.22 o
 -16  12   5     3353.51     2920.05    413.35 o
 -14  12   5      120.02       18.49    108.73 o
 -12  12   5     8214.25     7757.82    637.07 o
 -10  12   5     7466.04     6818.97    588.28 o
  -8  12   5        7.69        8.84    114.98 o
  -6  12   5     1590.25     1816.88    305.63 o
  -4  12   5      902.69     1053.87    241.55 o
  -2  12   5     9353.61     9741.05    683.92 o
   0  12   5     6782.18     7060.65    585.62 o
   2  12   5      224.15      230.39     90.99 o
   4  12   5     8464.45     8728.64    448.01 o
   6  12   5     1685.29     1880.38    305.16 o
   8  12   5       40.97     -125.56    129.40 o
  10  12   5     1126.56      815.43    206.06 o
  12  12   5      886.15      478.97    179.04 o
  14  12   5    11551.14    11982.84    770.73 o
 -13  13   5     6591.23     6747.45    626.08 o
 -11  13   5        2.64       63.29    112.17 o
  -9  13   5     3412.27     3244.32    422.28 o
  -7  13   5     5685.11     5812.87    569.01 o
  -5  13   5     5770.42     4543.71    490.15 o
  -3  13   5     2667.61     3003.16    404.24 o
  -1  13   5     1683.55     1687.01    319.26 o
   1  13   5    12112.17    12067.88    804.38 o
   3  13   5    10743.22    12582.58    573.95 o
   5  13   5     4054.21     3578.84    426.66 o
   7  13   5     3438.19     3464.99    428.18 o
   9  13   5      887.73      489.35    164.85 o
  11  13   5     1820.48     1674.83    296.68 o
  -8  14   5       37.71      -70.16    122.70 o
  -6  14   5     1875.47     1526.87    318.52 o
  -4  14   5     1422.85     1610.48    311.80 o
  -2  14   5      698.69      873.33    231.89 o
   0  14   5      260.24      441.82    224.43 o
   2  14   5     1458.72     1502.50    302.05 o
   4  14   5     5016.64     5480.79    405.79 o
   6  14   5     1574.41     1379.97    297.83 o
 -28   0   6     2622.11     2442.90    648.25 o
 -26   0   6      629.22      711.20    150.81 o
 -24   0   6     8254.94     8036.94    283.08 o
 -22   0   6     3268.52     3348.10    207.55 o
 -20   0   6      398.74      407.95     74.49 o
 -18   0   6    95810.72    92618.18   1173.60 o
 -16   0   6    37213.79    37703.73    565.29 o
 -14   0   6    18007.42    19075.06    771.85 o
 -12   0   6    11498.23    10127.77    268.95 o
 -10   0   6     1165.82      959.11     97.14 o
  -8   0   6   282874.50   285344.91   1475.91 o
  -6   0   6    28862.11    30525.56   1075.22 o
  -4   0   6    89930.75    90529.94    815.74 o
  -2   0   6     5576.39     5822.14    182.19 o
   0   0   6    10377.52    10759.81    252.62 o
   2   0   6    29621.50    27979.86    429.25 o
   4   0   6     1012.86      889.53     84.20 o
   6   0   6   300714.19   298817.06   2404.07 o
   8   0   6     3774.48     3729.73    293.05 o
  10   0   6     2654.42     3088.07    284.37 o
  12   0   6    15742.77    14808.28    653.20 o
  14   0   6     4002.43     3725.07    351.15 o
  16   0   6    23007.37    23316.04    911.96 o
  18   0   6      171.74      287.92    136.94 o
  20   0   6     4362.69     4406.48    442.12 o
  22   0   6    16733.48    17371.11    918.55 o
  24   0   6       60.30      239.17    140.99 o
 -29   1   6     3026.86     3153.92    241.26 o
 -27   1   6     1716.18     1797.39    154.40 o
 -25   1   6     3066.27     3041.39    163.40 o
 -23   1   6     5260.17     5067.20    165.89 o
 -21   1   6    14432.94    14645.70    293.51 o
 -19   1   6     9469.05     8824.10    214.53 o
 -17   1   6     7925.85     7353.11    202.09 o
 -15   1   6    23664.99    23220.06    331.20 o
 -13   1   6      536.89      537.61     48.64 o
 -11   1   6    18307.66    17914.15    249.40 o
  -9   1   6     1479.42     1386.67     64.98 o
  -7   1   6    59128.64    56103.79    442.85 o
  -5   1   6    59511.36    60081.57    706.35 o
  -3   1   6    28623.61    29691.48    239.90 o
  -1   1   6    10118.34    10126.63    152.78 o
   1   1   6    25713.61    24799.01    280.46 o
   3   1   6    78246.36    79375.69    380.89 o
   5   1   6    29179.51    27000.00    380.63 o
   7   1   6      214.31      121.74     24.06 o
   9   1   6    23126.36    23423.14    358.34 o
  11   1   6    20491.91    19564.83    516.91 o
  13   1   6     2797.27     2802.19    208.57 o
  15   1   6     8384.78     8420.00    540.77 o
  17   1   6     1248.90     1054.48    167.62 o
  19   1   6    15212.54    15180.90    564.37 o
  21   1   6     3503.91     3275.93    280.51 o
  23   1   6     1590.83     1504.34    200.59 o
  25   1   6     2244.88     2036.64    320.04 o
 -28   2   6      393.64      352.65     67.96 o
 -26   2   6      141.49       77.99     62.31 o
 -24   2   6        8.51       -7.45     43.94 o
 -22   2   6       69.10       13.52     45.22 o
 -20   2   6     5585.64     5540.19    154.97 o
 -18   2   6      840.80      859.29     63.60 o
 -16   2   6       50.16       27.09     31.45 o
 -14   2   6     5442.76     5311.27    151.81 o
 -12   2   6      901.21      777.28     53.99 o
 -10   2   6     1100.82     1163.16     73.48 o
  -8   2   6    49648.60    49519.00    340.27 o
  -6   2   6     1980.05     1919.07     57.77 o
  -4   2   6    24290.66    26590.16    332.86 o
  -2   2   6      461.73      409.02     28.72 o
   0   2   6    12533.37    14177.97    239.00 o
   2   2   6    39181.37    40614.19    359.22 o
   4   2   6     5487.60     5312.94     99.96 o
   6   2   6     4529.14     4995.37     89.64 o
   8   2   6       72.27       77.98     26.01 o
  10   2   6       12.50        0.61     31.71 o
  12   2   6       70.23       28.03     43.88 o
  14   2   6     9540.76     8897.07    382.67 o
  16   2   6     6595.44     6681.45    352.88 o
  18   2   6      501.59      319.92     91.04 o
  20   2   6     4706.66     4848.29    330.92 o
  22   2   6        3.06       66.36     75.57 o
  24   2   6     1022.69      916.75    262.00 o
 -29   3   6     6098.53     5782.09    297.09 o
 -27   3   6     2451.99     2201.67    173.92 o
 -25   3   6     9105.83     9839.07    343.27 o
 -23   3   6     2443.42     2630.58    209.84 o
 -21   3   6    18106.09    18794.75    360.86 o
 -19   3   6    10066.87    10728.95    231.22 o
 -17   3   6    14858.99    14655.99    247.22 o
 -15   3   6    14018.54    14516.25    206.99 o
 -13   3   6    15284.70    15118.09    193.17 o
 -11   3   6    20875.69    20541.17    237.63 o
  -9   3   6    36651.75    39060.55    357.54 o
  -7   3   6    19874.58    19445.44    314.57 o
  -5   3   6    12748.23    13327.32    139.27 o
  -3   3   6     1560.04     1631.45     53.03 o
  -1   3   6     1891.42     2121.54     94.82 o
   1   3   6     1708.21     1223.73     92.50 o
   3   3   6    63957.98    64160.22    359.04 o
   5   3   6   127402.50   133102.97   1290.27 o
   7   3   6     1700.21     1654.90     79.39 o
   9   3   6    15696.31    18092.04    381.72 o
  11   3   6    28163.52    27388.79    456.09 o
  13   3   6    14967.38    14244.20    351.92 o
  15   3   6    37157.02    37910.78    872.40 o
  17   3   6       20.45       55.91     49.04 o
  19   3   6    10814.95    10788.49    359.61 o
  21   3   6    11193.79    11855.60    529.26 o
  23   3   6     1831.52     1578.11    243.75 o
  25   3   6     4310.56     4362.72    524.07 o
 -28   4   6     4482.80     5297.08    330.02 o
 -26   4   6     2343.75     2373.46    175.10 o
 -24   4   6     2334.11     2117.28    161.85 o
 -22   4   6    11319.60    12153.01    357.79 o
 -20   4   6      415.40      515.20    106.13 o
 -18   4   6    12920.08    12740.70    309.18 o
 -16   4   6     1462.71     1376.68     88.09 o
 -14   4   6    13619.37    13680.04    360.66 o
 -12   4   6    34570.14    33330.00    700.02 o
 -10   4   6     5043.02     4422.21    255.89 o
  -8   4   6    44112.80    42212.83    354.33 o
  -6   4   6    20961.33    21850.38    341.58 o
  -4   4   6    44925.68    43963.37    275.10 o
  -2   4   6    49042.94    48139.09    381.41 o
   0   4   6    20537.89    22063.02    195.21 o
   2   4   6    42757.73    41839.53    451.56 o
   4   4   6     1668.28     1667.18     78.17 o
   6   4   6    53580.06    52416.09    457.03 o
   8   4   6    19798.16    20719.68    298.46 o
  10   4   6    27600.91    28737.69    366.66 o
  12   4   6    18619.68    18970.50    387.78 o
  14   4   6      107.27      153.80     43.22 o
  16   4   6    18681.68    20278.97    649.10 o
  18   4   6     9008.63     9301.23    442.53 o
  20   4   6     6983.61     7127.26    459.05 o
  22   4   6     2278.65     2928.30    429.80 o
  24   4   6       17.62       61.89    124.14 o
 -27   5   6      169.81      172.59    108.20 o
 -25   5   6     1145.04     1184.39    160.15 o
 -23   5   6     1703.72     1580.60    152.94 o
 -21   5   6      740.46      688.47    111.38 o
 -19   5   6      960.64     1122.92    133.53 o
 -17   5   6     4900.54     4443.96    291.34 o
 -15   5   6     5579.16     5240.47    174.94 o
 -13   5   6     1222.27     1103.13     78.61 o
 -11   5   6    19192.59    18434.33    293.43 o
  -9   5   6       73.44      156.94     28.74 o
  -7   5   6       38.40       54.25     17.18 o
  -5   5   6     1656.99     1364.45     62.30 o
  -3   5   6     3378.76     3571.78     91.57 o
  -1   5   6    35293.71    35349.88    294.39 o
   1   5   6     1592.43     1751.96     52.22 o
   3   5   6     2842.33     3466.17     99.61 o
   5   5   6      111.68       85.13     29.01 o
   7   5   6      457.33      452.68     56.12 o
   9   5   6    32361.40    33107.64    394.01 o
  11   5   6     4953.28     4676.33    155.92 o
  13   5   6      631.46      718.46     79.83 o
  15   5   6     2876.89     2504.98    228.27 o
  17   5   6     2598.22     2357.31    220.94 o
  19   5   6     1597.39     1637.43    191.07 o
  21   5   6     1136.96     1451.57    305.55 o
  23   5   6      793.72      907.84    178.79 o
 -26   6   6       10.90       83.23     93.50 o
 -24   6   6        4.20      167.42    233.09 o
 -22   6   6     4170.15     3829.55    312.07 o
 -20   6   6       21.89       56.12     91.46 o
 -18   6   6     3105.77     2649.44    233.54 o
 -16   6   6     1763.19     2018.94    197.35 o
 -14   6   6     1124.13     1112.09    143.58 o
 -12   6   6     5498.48     5633.29    131.97 o
 -10   6   6      154.42      237.36     41.99 o
  -8   6   6    26562.80    26506.29    296.54 o
  -6   6   6    10873.63    11953.48    261.30 o
  -4   6   6    11467.01    12045.63    194.49 o
  -2   6   6    22786.33    23451.87    261.38 o
   0   6   6    10311.75    10117.30    240.86 o
   2   6   6    20637.48    20529.90    235.37 o
   4   6   6     5192.77     4830.54    148.11 o
   6   6   6     9265.27     8794.08    221.30 o
   8   6   6     4327.93     4700.11    185.96 o
  10   6   6     3094.49     3391.62    145.21 o
  12   6   6       38.64      129.77     60.02 o
  14   6   6     5641.90     5231.38    230.40 o
  16   6   6     5668.44     6016.98    349.40 o
  18   6   6     1162.55     1019.37    174.11 o
  20   6   6      483.29      400.89    125.62 o
  22   6   6        2.75      -10.37     82.28 o
 -25   7   6    10218.45    11213.62    576.33 o
 -23   7   6      108.14       33.78    110.62 o
 -21   7   6    16743.29    17023.85    662.05 o
 -19   7   6     1555.13     1353.74    347.25 o
 -17   7   6    18124.73    17361.95    809.57 o
 -15   7   6    17520.18    18444.77    580.89 o
 -13   7   6     4083.64     3901.83    311.06 o
 -11   7   6    37046.80    38510.48    756.29 o
  -9   7   6     4679.62     4185.17    166.93 o
  -7   7   6     1485.31     1464.13     59.82 o
  -5   7   6     3718.96     4043.49    154.34 o
  -3   7   6     6368.61     6686.28    177.93 o
  -1   7   6    59386.89    60785.65    846.26 o
   1   7   6     4907.35     5203.60    165.88 o
   3   7   6      886.26     1067.71     59.99 o
   5   7   6    11567.76    11784.52    306.62 o
   7   7   6     4543.87     4713.04    188.05 o
   9   7   6    20719.71    21456.57    390.88 o
  11   7   6     4660.03     4326.16    217.01 o
  13   7   6     8072.54     8231.07    311.03 o
  15   7   6    27622.23    31568.82   1063.19 o
  17   7   6      596.82      638.10    188.64 o
  19   7   6    13115.38    13282.71    688.30 o
  21   7   6      866.38      521.68    135.23 o
 -24   8   6     2676.47     2655.75    281.90 o
 -22   8   6     5939.33     6472.23    437.31 o
 -20   8   6      239.16      377.99    166.66 o
 -18   8   6     2451.77     2096.35    378.65 o
 -16   8   6        4.80      -79.17     87.56 o
 -14   8   6    25403.92    25669.92    685.64 o
 -12   8   6    44533.27    44519.25    865.92 o
 -10   8   6        2.73       41.96     54.82 o
  -8   8   6     9332.78     9390.17    232.00 o
  -6   8   6     1060.97     1136.31     86.41 o
  -4   8   6    31074.98    32214.32    559.29 o
  -2   8   6    31256.41    31460.43    668.48 o
   0   8   6    14420.27    14258.74    364.61 o
   2   8   6    34086.89    35321.60    551.49 o
   4   8   6     8794.13     8463.50    217.96 o
   6   8   6     2290.79     2271.54    109.25 o
   8   8   6     2464.41     2306.86    188.09 o
  10   8   6    15654.63    14760.71    787.73 o
  12   8   6    16473.67    15988.05    522.06 o
  14   8   6        1.52      -11.42     55.92 o
  16   8   6     4376.30     4012.66    327.75 o
  18   8   6     2507.50     2683.12    280.56 o
  20   8   6     1243.35     1118.13    198.06 o
 -23   9   6       35.51      -34.36    127.84 o
 -21   9   6     1346.03     1321.13    195.78 o
 -19   9   6      118.87      177.80    104.18 o
 -17   9   6     1362.54     1133.36    174.40 o
 -15   9   6        1.99      -33.54     68.10 o
 -13   9   6       11.42       19.15     68.70 o
 -11   9   6       46.56      -16.39    104.70 o
  -9   9   6    22287.19    22612.90    885.17 o
  -7   9   6       99.03      120.97     77.48 o
  -5   9   6     1279.45     1304.13    104.28 o
  -3   9   6    16813.03    16393.53    373.80 o
  -1   9   6       15.97       50.68    164.07 o
   1   9   6     6213.39     5775.50    246.46 o
   3   9   6      330.93      466.01     78.21 o
   5   9   6     1571.66     1433.54    147.36 o
   7   9   6     1791.94     1688.19    172.18 o
   9   9   6      362.15      291.41    210.59 o
  11   9   6      165.36       79.57     70.59 o
  13   9   6     2612.39     2742.16    238.56 o
  15   9   6       86.79       65.13     66.50 o
  17   9   6       16.01      -20.88     92.53 o
  19   9   6     2362.55     2415.84    501.25 o
 -22  10   6     2837.29     3010.49    412.26 o
 -20  10   6        7.70       11.38    101.13 o
 -18  10   6     3703.37     3813.68    441.04 o
 -16  10   6     2962.23     2977.15    379.36 o
 -14  10   6      759.36      773.13    202.76 o
 -12  10   6    11702.85    12243.69    682.74 o
 -10  10   6        4.41      106.80    114.84 o
  -8  10   6    16740.12    17005.38    569.24 o
  -6  10   6      599.49      622.42    170.79 o
  -4  10   6    18522.35    18515.70    574.53 o
  -2  10   6    15143.91    15518.70    384.84 o
   0  10   6     1740.77     1911.01    189.23 o
   2  10   6     8897.28     8662.58    317.66 o
   4  10   6      386.31      375.63     96.11 o
   6  10   6    17946.93    16775.45    450.73 o
   8  10   6     2970.76     2751.77    230.93 o
  10  10   6    13718.85    13032.11    513.67 o
  12  10   6     5773.17     5673.06    346.48 o
  14  10   6       60.32      -18.84     70.64 o
  16  10   6      149.76      197.16    103.85 o
  18  10   6      278.96      136.38     78.43 o
 -19  11   6     1263.65     1070.69    254.50 o
 -17  11   6     4263.90     4018.14    447.62 o
 -15  11   6     9895.65    10509.22    686.90 o
 -13  11   6      239.87      125.30    100.34 o
 -11  11   6     6285.24     6927.95    411.02 o
  -9  11   6      781.00      811.22    267.80 o
  -7  11   6    15666.87    15830.76    563.66 o
  -5  11   6    10970.38    10714.22    473.12 o
  -3  11   6      903.09     1095.69    152.41 o
  -1  11   6     8380.48     8875.38    411.29 o
   1  11   6     9684.05     9993.14    359.59 o
   3  11   6     2525.25     2435.85    178.05 o
   5  11   6     4517.61     4371.05    307.60 o
   7  11   6     2128.04     2570.89    336.51 o
   9  11   6    11235.59    11581.96    938.16 o
  11  11   6     9490.62     9178.87    457.41 o
  13  11   6     2508.88     2072.96    227.89 o
  15  11   6     6240.93     6038.32    435.29 o
 -16  12   6       59.28      -96.49     96.82 o
 -14  12   6     2982.92     3091.83    374.50 o
 -12  12   6       74.58      -17.35     70.91 o
 -10  12   6      333.14      362.52    109.85 o
  -8  12   6     4572.44     4387.98    677.80 o
  -6  12   6      361.84      278.43    147.01 o
  -4  12   6     1867.43     1600.86    296.72 o
  -2  12   6      351.88      205.79     77.90 o
   0  12   6      397.26      381.64    109.43 o
   2  12   6     1366.71     1145.52    131.69 o
   4  12   6       32.51       75.62     79.97 o
   6  12   6     3558.05     3585.64    412.16 o
   8  12   6     1870.85     1694.58    275.02 o
  10  12   6       97.94      349.44    151.84 o
  12  12   6     5082.91     4974.65    357.72 o
 -13  13   6        5.75      -37.05    115.27 o
 -11  13   6      695.51      287.43    170.87 o
  -9  13   6       50.40     -119.42    141.70 o
  -7  13   6       12.98     -196.25    140.15 o
  -5  13   6      654.43      882.42    226.62 o
  -3  13   6     1817.48     1689.23    299.55 o
  -1  13   6      502.68      469.86    185.48 o
   1  13   6     1371.44     1961.65    344.72 o
   3  13   6     1019.15      886.42    173.75 o
   5  13   6        1.87      -63.15     96.69 o
   7  13   6      124.76     -117.39    157.14 o
   9  13   6      176.94      442.75    176.86 o
  -8  14   6     4164.29     4569.43    525.74 o
  -6  14   6        2.55      267.60    191.57 o
  -4  14   6     6503.30     7449.08    668.51 o
  -2  14   6     2720.36     3719.17    476.42 o
   0  14   6       29.04       11.39    118.17 o
   2  14   6     8289.65     9381.92    752.78 o
   4  14   6      105.07     -125.67    118.45 o
 -29   1   7      594.08      361.21    103.79 o
 -27   1   7     3064.98     2779.60    192.28 o
 -25   1   7     1093.62     1151.47    106.79 o
 -23   1   7     4625.97     4736.90    177.84 o
 -21   1   7     7721.61     7855.92    214.18 o
 -19   1   7     3953.32     4221.91    150.12 o
 -17   1   7    19376.49    18794.33    319.54 o
 -15   1   7     6329.70     5679.08    191.95 o
 -13   1   7    10600.81    10006.24    238.87 o
 -11   1   7    22036.42    21341.83    327.28 o
  -9   1   7    43443.98    41476.32    425.78 o
  -7   1   7   184881.27   185238.08    933.39 o
  -5   1   7    10054.56     9658.51    189.08 o
  -3   1   7      574.98      406.95     31.53 o
  -1   1   7    14662.13    15691.81    230.53 o
   1   1   7    68988.53    72158.82    515.09 o
   3   1   7   162024.44   156612.55    955.21 o
   5   1   7    23579.24    22069.00    365.86 o
   7   1   7    21976.67    21543.13    382.86 o
   9   1   7     2306.32     2019.91     85.19 o
  11   1   7    14984.70    15142.53    270.73 o
  13   1   7    17752.53    17567.11    751.99 o
  15   1   7    10909.16    10133.98    427.49 o
  17   1   7    11681.45    11867.79    496.72 o
  19   1   7     4665.19     4224.55    307.71 o
  21   1   7      820.76      737.65    152.61 o
  23   1   7       56.27       25.76    110.84 o
  25   1   7     3784.20     3810.83    340.92 o
 -28   2   7      642.78      481.43     92.48 o
 -26   2   7    14568.62    15506.69    435.47 o
 -24   2   7     7145.19     7703.16    292.91 o
 -22   2   7     7011.76     7043.08    208.87 o
 -20   2   7    16150.77    16065.63    280.47 o
 -18   2   7      473.44      457.07     72.46 o
 -16   2   7    34089.55    33013.13    405.92 o
 -14   2   7     6177.96     6193.86    161.31 o
 -12   2   7    31367.04    31668.23    571.36 o
 -10   2   7    43007.30    40314.29    432.05 o
  -8   2   7     1297.61     1678.27     56.98 o
  -6   2   7    18427.12    18013.04    187.73 o
  -4   2   7     9518.91     9313.23    136.48 o
  -2   2   7    33689.43    32433.80    379.44 o
   0   2   7    33855.61    33821.96    471.16 o
   2   2   7     1183.58     1037.17     44.95 o
   4   2   7    41477.20    40463.19    359.59 o
   6   2   7    34711.23    33492.79    300.11 o
   8   2   7       75.27      142.40     37.15 o
  10   2   7    15778.71    16921.92    281.27 o
  12   2   7        5.39      -51.93     44.85 o
  14   2   7    38407.56    38186.45    779.87 o
  16   2   7    24053.46    24943.93    528.24 o
  18   2   7     4316.10     4076.30    356.74 o
  20   2   7    16884.17    17201.90    633.00 o
  22   2   7        2.08       31.94     73.05 o
  24   2   7    11593.35    12383.28    594.75 o
 -29   3   7     1491.31     1464.60    173.05 o
 -27   3   7     3136.64     3082.50    204.83 o
 -25   3   7     1370.45     1223.29    123.94 o
 -23   3   7      815.84      893.89    103.12 o
 -21   3   7       44.62       54.42     82.08 o
 -19   3   7      885.04      930.29     79.50 o
 -17   3   7     5099.82     4839.42    170.30 o
 -15   3   7     1998.99     1666.60     84.99 o
 -13   3   7    44482.04    44278.28    486.51 o
 -11   3   7    24188.49    24665.09    313.44 o
  -9   3   7    18842.28    18920.34    188.40 o
  -7   3   7    20671.31    23971.04    300.05 o
  -5   3   7       72.09      151.53     21.93 o
  -3   3   7    76282.71    75434.39    423.26 o
  -1   3   7      274.37      465.42     52.17 o
   1   3   7    53589.29    54623.16    554.32 o
   3   3   7    22472.53    22502.51    243.15 o
   5   3   7     1370.48     1644.86     54.82 o
   7   3   7    12930.79    13733.67    231.11 o
   9   3   7     3954.06     3955.51    193.70 o
  11   3   7    22983.48    23165.45    438.95 o
  13   3   7    14831.98    14664.59    369.72 o
  15   3   7      130.78      218.96     64.64 o
  17   3   7     3174.24     3055.26    299.69 o
  19   3   7        1.41      -20.41     62.98 o
  21   3   7      176.17      311.00    117.27 o
  23   3   7      125.99      107.83     79.10 o
 -28   4   7      876.83      982.18    151.04 o
 -26   4   7      363.74      281.34     80.34 o
 -24   4   7     1562.00     1727.77    147.81 o
 -22   4   7      813.89     1037.85    133.47 o
 -20   4   7    14043.56    13307.37    526.23 o
 -18   4   7     8683.27     8856.55    407.69 o
 -16   4   7      699.55      670.14     91.78 o
 -14   4   7     6579.87     6197.13    231.94 o
 -12   4   7     9673.37     9633.10    218.45 o
 -10   4   7     2680.62     2897.02    104.35 o
  -8   4   7     4945.24     5141.23    111.44 o
  -6   4   7    32410.41    32046.21    438.99 o
  -4   4   7     1414.82     1891.93     56.26 o
  -2   4   7    18054.17    19100.87    355.46 o
   0   4   7      350.44      275.57     29.14 o
   2   4   7    32011.54    33717.77    593.53 o
   4   4   7    19541.41    19846.71    271.06 o
   6   4   7     1926.74     2050.45     82.96 o
   8   4   7     6044.63     5326.18    155.84 o
  10   4   7      974.78     1033.64     72.39 o
  12   4   7     1130.73     1018.91     76.18 o
  14   4   7    14411.70    14319.97    370.95 o
  16   4   7      569.62      557.67     83.26 o
  18   4   7      522.31      786.95    141.09 o
  20   4   7     3416.28     3304.28    286.90 o
  22   4   7     1841.80     1752.95    334.23 o
  24   4   7     1972.33     1789.15    350.71 o
 -27   5   7      957.30     1191.10    201.55 o
 -25   5   7       81.53     -104.50     70.28 o
 -23   5   7    16259.68    16493.92    494.98 o
 -21   5   7     7712.41     7371.85    845.17 o
 -19   5   7     7986.43     7566.12    396.01 o
 -17   5   7    23886.60    23953.11    662.76 o
 -15   5   7     4550.84     4226.81    269.51 o
 -13   5   7    23795.29    24270.86    425.70 o
 -11   5   7    10472.02    11196.73    274.09 o
  -9   5   7    26042.23    26293.21    363.41 o
  -7   5   7   118173.55   116951.59    603.73 o
  -5   5   7        3.12       12.32     23.74 o
  -3   5   7   119798.13   123227.55    562.56 o
  -1   5   7     3872.50     3515.09    109.23 o
   1   5   7    22151.26    21170.99    202.55 o
   3   5   7    16675.32    18473.68    237.23 o
   5   5   7     4055.16     3794.83    128.28 o
   7   5   7   110643.76   113976.70    956.31 o
   9   5   7     6503.59     6856.71    243.83 o
  11   5   7    12583.05    13711.46    273.10 o
  13   5   7      298.73      272.53     41.57 o
  15   5   7     3172.41     3335.25    262.08 o
  17   5   7    15603.61    17030.48    682.34 o
  19   5   7        1.10     -100.78     76.43 o
  21   5   7     5277.15     5326.22    569.22 o
  23   5   7     1590.13     1528.52    319.96 o
 -26   6   7     2226.56     2043.86    250.21 o
 -24   6   7     5830.13     6496.20    421.26 o
 -22   6   7     4426.23     3606.70    305.27 o
 -20   6   7     9230.41     8897.01    449.76 o
 -18   6   7       10.49      -26.82     69.74 o
 -16   6   7    12817.18    12471.51    483.16 o
 -14   6   7     9975.32     9669.44    401.81 o
 -12   6   7    12535.90    12663.40    285.60 o
 -10   6   7     9548.54     9495.64    243.76 o
  -8   6   7     1831.26     1633.36     55.38 o
  -6   6   7    24094.11    22843.10    267.27 o
  -4   6   7    38593.89    40136.18    368.75 o
  -2   6   7    10131.89     9374.34    155.35 o
   0   6   7     7861.77     7761.22    148.50 o
   2   6   7       35.17       22.78     16.31 o
   4   6   7     9495.21    10359.16    227.05 o
   6   6   7    15095.51    14824.49    271.10 o
   8   6   7    34800.12    37320.48    547.73 o
  10   6   7    43663.02    46055.10    557.33 o
  12   6   7     4640.12     4691.87    256.19 o
  14   6   7     9356.97     9391.33    310.27 o
  16   6   7     8149.17     8600.16    429.28 o
  18   6   7    10317.99    10108.06    481.73 o
  20   6   7     8597.93     9232.32    760.57 o
  22   6   7       21.74      -30.93     99.29 o
 -25   7   7       37.30       -4.36    169.25 o
 -23   7   7      294.37      385.82    200.18 o
 -21   7   7       87.21      188.45    120.84 o
 -19   7   7     2084.05     1985.34    228.40 o
 -17   7   7      820.82      814.11    138.37 o
 -15   7   7      728.43      623.44    127.26 o
 -13   7   7      350.12      244.70     73.90 o
 -11   7   7      113.34      140.61     68.66 o
  -9   7   7      309.63      293.67     49.53 o
  -7   7   7     1510.25     1472.21     79.59 o
  -5   7   7     1374.30     1155.08     71.24 o
  -3   7   7     2595.06     2699.08     94.63 o
  -1   7   7     5498.07     5554.54    138.69 o
   1   7   7     5393.23     5121.88    148.48 o
   3   7   7     1401.74     1304.09     62.00 o
   5   7   7     2080.12     1838.74     91.69 o
   7   7   7     2496.18     2700.32    137.09 o
   9   7   7     1860.76     1746.71    133.96 o
  11   7   7      233.96      235.40     60.44 o
  13   7   7      261.66      355.63     69.38 o
  15   7   7      585.07      520.15    137.78 o
  17   7   7      140.22      243.73    110.11 o
  19   7   7       67.23      -65.71     86.98 o
  21   7   7     2458.76     2715.65    300.63 o
 -24   8   7     4055.98     3984.59    346.33 o
 -22   8   7     2179.01     2051.39    246.75 o
 -20   8   7     3680.63     3888.70    312.35 o
 -18   8   7      869.37      943.65    158.92 o
 -16   8   7     2498.82     2533.28    232.36 o
 -14   8   7     8141.40     7989.61    388.67 o
 -12   8   7     3700.78     3850.22    260.02 o
 -10   8   7     2569.70     2833.71    212.39 o
  -8   8   7      305.99      309.18     50.16 o
  -6   8   7     1362.57     1376.36     79.80 o
  -4   8   7     1642.10     1915.54     92.33 o
  -2   8   7     6870.16     6798.69    241.14 o
   0   8   7     6537.58     6338.97    194.31 o
   2   8   7      991.52     1426.19     94.16 o
   4   8   7       49.44      116.47     37.39 o
   6   8   7    14179.85    14226.25    317.28 o
   8   8   7     1032.18      996.97    111.64 o
  10   8   7     2476.12     2283.19    164.76 o
  12   8   7       34.65       98.98     54.17 o
  14   8   7     3237.19     2831.44    195.83 o
  16   8   7     5930.79     5897.42    398.28 o
  18   8   7     4534.10     4029.64    491.06 o
  20   8   7     3316.82     2972.65    313.80 o
 -23   9   7     2643.02     2768.28    412.03 o
 -21   9   7      481.74      291.02    191.60 o
 -19   9   7     5146.68     5175.05    362.40 o
 -17   9   7    12634.03    13017.16    543.81 o
 -15   9   7      296.11      484.81    115.21 o
 -13   9   7    28987.06    29761.52    750.91 o
 -11   9   7     9618.43    10270.50    421.29 o
  -9   9   7     2966.51     3172.14    228.39 o
  -7   9   7    16938.39    16721.36    754.91 o
  -5   9   7       56.20      118.02     38.43 o
  -3   9   7    48949.80    52047.71    757.21 o
  -1   9   7    12259.38    11354.06    434.29 o
   1   9   7     8748.46     8287.90    281.71 o
   3   9   7     8495.17     9436.85    308.06 o
   5   9   7     1841.83     1679.52    138.15 o
   7   9   7    21545.82    22224.56    880.82 o
   9   9   7       62.59      -20.06     57.95 o
  11   9   7    14639.13    14510.47    483.00 o
  13   9   7     4852.28     5034.27    301.40 o
  15   9   7       68.14       16.71     93.78 o
  17   9   7     3065.63     4101.23    353.97 o
  19   9   7      160.53       43.56     91.97 o
 -20  10   7     3874.21     3894.97    433.82 o
 -18  10   7       12.21       88.58     93.71 o
 -16  10   7    10623.74    10857.58    499.49 o
 -14  10   7     2514.92     2168.84    218.27 o
 -12  10   7      109.81       -0.23     89.60 o
 -10  10   7     4187.12     4263.54    410.29 o
  -8  10   7       20.40      141.55     88.15 o
  -6  10   7    19153.85    19390.63   1513.20 o
  -4  10   7     1504.52     1188.20    157.59 o
  -2  10   7     2572.71     2814.93    171.92 o
   0  10   7    15669.67    16485.75    544.78 o
   2  10   7      302.85      330.18     73.69 o
   4  10   7    14170.37    14171.72    405.00 o
   6  10   7     1007.57     1113.37    125.06 o
   8  10   7     5762.22     5560.77    326.18 o
  10  10   7    11093.82    10979.20    395.79 o
  12  10   7      538.13      802.23    145.11 o
  14  10   7     3361.73     3877.80    331.11 o
  16  10   7        4.46     -136.85    139.21 o
 -19  11   7      789.82      966.53    247.11 o
 -17  11   7       59.16       48.38    109.98 o
 -15  11   7     1901.71     1903.48    302.22 o
 -13  11   7      371.37      517.93    170.39 o
 -11  11   7     1010.49      845.65    141.53 o
  -9  11   7      686.60      412.93    100.10 o
  -7  11   7       51.50      147.00    107.95 o
  -5  11   7      551.23      300.14    168.98 o
  -3  11   7     6102.58     6581.58    364.67 o
  -1  11   7      118.63      104.23     60.31 o
   1  11   7     3945.93     3430.91    308.34 o
   3  11   7     1433.25     1424.99    143.03 o
   5  11   7       13.14      -55.32     64.46 o
   7  11   7     2159.05     1751.03    191.76 o
   9  11   7     4198.43     4561.72    315.56 o
  11  11   7     1978.55     1672.76    172.99 o
  13  11   7       15.63      -75.36     78.15 o
  15  11   7        9.29       24.38    102.35 o
 -16  12   7    10067.82    10130.34    521.13 o
 -14  12   7     2867.29     2495.05    256.51 o
 -12  12   7      879.47      839.11    152.34 o
 -10  12   7     1476.22     1313.24    179.40 o
  -8  12   7      381.13      436.65    110.85 o
  -6  12   7     1220.34     1189.97    169.92 o
  -4  12   7       15.19      -59.38     67.41 o
  -2  12   7     2024.82     1764.23    315.62 o
   0  12   7    10947.82    10669.65    477.46 o
   2  12   7     3564.00     3563.39    276.37 o
   4  12   7      853.09      737.26    106.95 o
   6  12   7       55.67      255.09    150.86 o
   8  12   7     1290.79     1109.14    233.03 o
  10  12   7     8613.01     8474.37    389.07 o
  12  12   7      100.75      204.73     77.69 o
 -13  13   7     6819.31     6714.31    637.96 o
 -11  13   7     4289.41     3961.72    480.67 o
  -9  13   7     2015.08     1922.15    346.91 o
  -7  13   7     4463.50     4131.44    490.04 o
  -5  13   7     3418.96     3573.72    453.38 o
  -3  13   7     3333.51     3435.46    440.67 o
  -1  13   7     2456.81     2139.48    349.34 o
   1  13   7     6478.56     7684.75    659.22 o
   3  13   7    10425.13    10573.10    760.66 o
   5  13   7     1023.52      950.24    174.04 o
   7  13   7      916.98      784.60    212.00 o
   9  13   7       33.21     -179.28    119.52 o
  -8  14   7      814.43      608.44    197.31 o
  -6  14   7      759.25      769.30    237.02 o
  -4  14   7      122.62       -9.81    136.02 o
  -2  14   7     3191.63     3067.13    437.81 o
   0  14   7     1722.27     1748.33    342.32 o
   2  14   7        0.93       94.18    144.19 o
 -28   0   8     2057.70     1980.07    491.32 o
 -26   0   8      269.58      156.25     65.24 o
 -24   0   8     4506.29     4192.80    243.91 o
 -22   0   8    14861.51    14375.71    422.20 o
 -20   0   8     4354.20     3963.54    211.93 o
 -18   0   8    18232.62    16567.99    491.24 o
 -16   0   8     3341.35     3106.40    306.06 o
 -14   0   8     3895.12     3847.54    220.98 o
 -12   0   8    69671.54    68241.21   1136.21 o
 -10   0   8      724.64      877.67    105.48 o
  -8   0   8   320135.09   307901.94   2586.98 o
  -6   0   8   172445.81   179008.16   3249.86 o
  -4   0   8     3427.09     3773.60    204.51 o
  -2   0   8    45615.16    42419.75    573.07 o
   0   0   8       15.67       17.21     32.87 o
   2   0   8   169769.72   174467.66   1855.72 o
   4   0   8    41533.05    42571.43    630.82 o
   6   0   8    56618.62    58062.54    777.89 o
   8   0   8    39865.56    38320.01    850.32 o
  10   0   8      469.42      565.67    142.81 o
  12   0   8    50662.70    51628.02   1309.73 o
  14   0   8      447.75      377.47    140.96 o
  16   0   8    14173.59    13020.17    722.37 o
  18   0   8    18928.22    18312.04    906.90 o
  20   0   8      130.70      247.32    142.87 o
  22   0   8     5111.61     5034.15    527.81 o
  24   0   8      110.33      -44.74    143.82 o
 -29   1   8     3944.84     3734.90    290.02 o
 -27   1   8      287.92      133.75     79.06 o
 -25   1   8     4931.27     5256.46    196.97 o
 -23   1   8        2.81        9.36     36.54 o
 -21   1   8    10028.19     9559.26    236.87 o
 -19   1   8    11728.52    11505.17    266.30 o
 -17   1   8      161.18      123.34     61.84 o
 -15   1   8    20761.16    20648.22    374.94 o
 -13   1   8     3992.78     3668.61    148.01 o
 -11   1   8    54291.80    55466.68    725.86 o
  -9   1   8    40191.66    41541.60    443.90 o
  -7   1   8     2142.65     1291.19     77.04 o
  -5   1   8    18612.26    18417.21    265.05 o
  -3   1   8     5166.65     4922.53    118.43 o
  -1   1   8     8497.36     8323.32    181.13 o
   1   1   8     2331.29     2396.89    102.45 o
   3   1   8    18651.67    19736.05    248.05 o
   5   1   8    31598.07    29476.25    384.11 o
   7   1   8    10262.34    10491.90    323.30 o
   9   1   8     5046.95     4703.29    281.85 o
  11   1   8    16243.53    15921.49    301.89 o
  13   1   8       72.48       70.80     44.43 o
  15   1   8     4841.74     4593.69    301.45 o
  17   1   8        2.09       39.29     61.10 o
  19   1   8     9367.43     9731.44    760.36 o
  21   1   8     5550.03     5824.09    388.83 o
  23   1   8      477.55      549.79    130.33 o
 -28   2   8      201.95      236.41     75.90 o
 -26   2   8      165.26      167.38     63.40 o
 -24   2   8       17.53        4.48     53.58 o
 -22   2   8     2003.17     1921.17    111.17 o
 -20   2   8     7574.88     7102.52    239.89 o
 -18   2   8      875.84      749.83     76.56 o
 -16   2   8       81.89       44.41     37.77 o
 -14   2   8      201.92      233.70     47.62 o
 -12   2   8     3087.67     2749.27    125.31 o
 -10   2   8    18935.06    19717.76    368.64 o
  -8   2   8     7244.18     7401.01    125.82 o
  -6   2   8      124.29      145.08     25.06 o
  -4   2   8     2917.38     2771.52     87.25 o
  -2   2   8      506.33      887.88     71.32 o
   0   2   8     6971.11     7682.34    202.97 o
   2   2   8    25782.96    25399.40    285.58 o
   4   2   8     2602.29     2860.80     91.63 o
   6   2   8     3537.54     3854.52    236.34 o
   8   2   8     1180.16      722.45     52.84 o
  10   2   8     3412.21     3436.77     93.84 o
  12   2   8    17864.42    17548.58    414.35 o
  14   2   8      887.40      797.51     95.14 o
  16   2   8      517.97      419.02     78.91 o
  18   2   8        1.12      -12.19     53.14 o
  20   2   8      313.81      521.80    144.19 o
  22   2   8        1.68     -120.49     80.33 o
  24   2   8     1393.01     1392.90    216.88 o
 -29   3   8     6730.05     6990.34    416.03 o
 -27   3   8     1912.32     2365.68    291.63 o
 -25   3   8    14583.00    14130.68    476.83 o
 -23   3   8     2778.26     2863.82    206.42 o
 -21   3   8     7435.25     7151.78    356.67 o
 -19   3   8    20611.20    21726.29    510.47 o
 -17   3   8     8083.41     8069.48    238.50 o
 -15   3   8    12361.30    11905.20    273.94 o
 -13   3   8      281.47      169.68     23.46 o
 -11   3   8    47868.50    46300.84    334.11 o
  -9   3   8    26613.10    27588.90    387.82 o
  -7   3   8    12756.21    12912.82    239.53 o
  -5   3   8    19926.28    19784.79    201.25 o
  -3   3   8        9.54       74.41     23.99 o
  -1   3   8    18601.90    17010.59    302.86 o
   1   3   8    57942.35    57699.98    579.08 o
   3   3   8       10.11       -2.08     17.30 o
   5   3   8    10725.34    10170.97    207.09 o
   7   3   8    14122.34    14822.90    195.99 o
   9   3   8      824.58      852.07     60.19 o
  11   3   8    15139.02    15517.13    263.74 o
  13   3   8    17470.30    18118.62    303.28 o
  15   3   8    40754.50    41617.33    889.19 o
  17   3   8    11280.23    11838.25    382.30 o
  19   3   8     3053.81     3394.15    254.90 o
  21   3   8     6896.31     7393.10    436.90 o
  23   3   8     4493.41     4329.54    825.18 o
 -28   4   8     2348.43     2543.00    247.30 o
 -26   4   8     4190.16     3544.34    248.44 o
 -24   4   8     2890.32     2925.20    220.77 o
 -22   4   8    10540.99    10935.28    502.94 o
 -20   4   8       75.11       95.14    124.24 o
 -18   4   8     9457.35     8858.27    407.97 o
 -16   4   8    24683.26    25143.74    405.82 o
 -14   4   8    14518.69    14365.70    287.81 o
 -12   4   8    44276.05    43454.18    587.31 o
 -10   4   8     1955.57     1781.84     84.20 o
  -8   4   8    31383.62    29854.42    372.33 o
  -6   4   8    39257.92    40983.32    438.09 o
  -4   4   8    32080.33    32088.23    258.93 o
  -2   4   8    53271.64    49970.66    438.89 o
   0   4   8     2684.45     2485.33    122.91 o
   2   4   8    27374.36    26669.41    283.81 o
   4   4   8    29461.50    30039.65    417.88 o
   6   4   8    67238.35    67968.82    653.41 o
   8   4   8    25699.08    26704.86    270.90 o
  10   4   8    13162.65    13641.52    262.17 o
  12   4   8    23818.93    24868.44    365.80 o
  14   4   8     6653.31     6861.21    267.02 o
  16   4   8    11963.56    12545.59    377.64 o
  18   4   8     9440.04     9574.35    473.57 o
  20   4   8     1035.76     1426.94    201.46 o
  22   4   8     1890.63     1757.49    350.72 o
 -27   5   8      168.81      440.09    146.44 o
 -25   5   8     2094.52     1936.08    187.04 o
 -23   5   8      212.43      259.08    133.91 o
 -21   5   8     1727.60     1802.50    546.59 o
 -19   5   8      264.68      335.13    104.40 o
 -17   5   8      175.52       83.26     68.12 o
 -15   5   8    10368.56     9760.79    351.44 o
 -13   5   8     3395.05     3272.22    160.52 o
 -11   5   8      105.10      113.82     33.52 o
  -9   5   8        3.08       -1.18     32.34 o
  -7   5   8      571.33      518.61     34.89 o
  -5   5   8    28287.42    28449.21    235.48 o
  -3   5   8    11610.17    10726.41    207.90 o
  -1   5   8     1627.24     1485.16     73.71 o
   1   5   8       78.64       46.09     12.37 o
   3   5   8      989.46      820.25     93.83 o
   5   5   8     2628.54     2347.28    104.79 o
   7   5   8     4841.73     4929.03    178.32 o
   9   5   8    19665.79    20101.65    423.48 o
  11   5   8       66.88       86.96     35.68 o
  13   5   8      224.30      234.14     41.33 o
  15   5   8     1159.41     1037.30    144.26 o
  17   5   8      902.58      902.42    152.94 o
  19   5   8     5869.42     5671.54    377.89 o
  21   5   8      609.75      824.40    231.26 o
  23   5   8      194.54      -15.10    126.81 o
 -26   6   8      561.60      747.90    161.97 o
 -24   6   8      185.40      141.71    124.49 o
 -22   6   8     3368.01     3370.91    328.82 o
 -20   6   8     2214.14     2025.07    220.10 o
 -18   6   8      167.16      262.66     93.31 o
 -16   6   8     1820.88     2021.39    202.48 o
 -14   6   8      583.84      585.66     71.76 o
 -12   6   8    21621.56    22377.28    402.89 o
 -10   6   8     2372.49     2413.61    131.27 o
  -8   6   8     1920.75     1977.73     63.13 o
  -6   6   8    10712.70    10437.89    189.63 o
  -4   6   8    11547.23    10982.34    165.89 o
  -2   6   8     2704.42     2869.19     89.19 o
   0   6   8     3959.00     4417.70    116.97 o
   2   6   8    30649.46    30334.07    331.62 o
   4   6   8     8094.00     8449.56    210.30 o
   6   6   8     7225.99     8203.81    206.45 o
   8   6   8     3831.07     3254.19    152.73 o
  10   6   8    18823.00    19092.56    371.85 o
  12   6   8     4910.63     4537.91    429.58 o
  14   6   8       24.45     -215.83    284.17 o
  16   6   8     4410.65     4328.54    313.65 o
  18   6   8       77.05       69.21     72.52 o
  20   6   8      604.02      707.34    221.71 o
  22   6   8        3.92      136.99    101.99 o
 -25   7   8    10469.98    11086.98    573.26 o
 -23   7   8      731.70      648.20    144.60 o
 -21   7   8     5425.78     5405.20    370.62 o
 -19   7   8     1882.96     1886.83    213.39 o
 -17   7   8     6063.80     6725.90    376.95 o
 -15   7   8    40657.21    42413.79    893.17 o
 -13   7   8      270.27      490.57    109.97 o
 -11   7   8    11630.01    11676.89    286.59 o
  -9   7   8     2645.73     2298.10    127.48 o
  -7   7   8      611.29      674.55     50.75 o
  -5   7   8    32948.41    32785.79    358.20 o
  -3   7   8     1208.67     1602.14     70.10 o
  -1   7   8    29032.70    29348.22    280.26 o
   1   7   8    13460.71    12967.59    269.47 o
   3   7   8     3150.52     3350.79    101.06 o
   5   7   8    22178.45    23948.44    373.29 o
   7   7   8     3128.84     2720.67    159.48 o
   9   7   8    13830.34    14053.25    449.63 o
  11   7   8    15441.52    15484.63    482.72 o
  13   7   8      101.88       17.14     90.75 o
  15   7   8    17383.01    19217.01   1013.29 o
  17   7   8     1352.91     1037.97    172.04 o
  19   7   8     4804.22     5085.29    509.01 o
  21   7   8     1589.67     1893.24    257.00 o
 -24   8   8        3.28       57.96    209.80 o
 -22   8   8     1230.90     1083.49    245.19 o
 -20   8   8      529.40      869.86    164.06 o
 -18   8   8    11332.14    11935.94    524.00 o
 -16   8   8     8033.86     7674.52    400.50 o
 -14   8   8    12913.26    12679.78    494.44 o
 -12   8   8    26188.11    27089.84    688.24 o
 -10   8   8      737.00      778.73    116.57 o
  -8   8   8     2159.14     2378.27    153.77 o
  -6   8   8     4173.10     3800.81    134.89 o
  -4   8   8    38027.51    38800.71    382.87 o
  -2   8   8    41340.72    43179.79    513.07 o
   0   8   8     1100.66     1033.13     73.75 o
   2   8   8     7096.76     7370.55    224.42 o
   4   8   8      306.98      205.55     35.00 o
   6   8   8     9308.78     9414.92    221.16 o
   8   8   8    18433.63    18313.24    446.89 o
  10   8   8     1709.06     1922.55    155.28 o
  12   8   8     8300.59     8561.99    329.78 o
  14   8   8    11224.58    11508.71    535.32 o
  16   8   8      477.39      601.73    136.12 o
  18   8   8     2540.21     2300.10    263.79 o
  20   8   8      386.11      450.16    132.73 o
 -23   9   8      446.84      402.23    130.20 o
 -21   9   8      659.11      604.90    143.14 o
 -19   9   8      254.84      107.76    123.15 o
 -17   9   8     4870.11     4625.42    333.27 o
 -15   9   8        6.18      -63.96     88.93 o
 -13   9   8     2709.52     2563.19    232.15 o
 -11   9   8     2952.88     3108.18    236.97 o
  -9   9   8     7458.55     7208.67    344.77 o
  -7   9   8     3243.57     3178.58    219.65 o
  -5   9   8       77.15       98.54     34.75 o
  -3   9   8      944.42      874.88     85.28 o
  -1   9   8      106.77       10.97     39.14 o
   1   9   8     8686.81     8700.73    282.82 o
   3   9   8      217.08      315.51     44.54 o
   5   9   8      574.57      576.39     77.74 o
   7   9   8     2244.88     1786.30    129.35 o
   9   9   8        5.13       -3.27     59.33 o
  11   9   8      922.12      900.61    119.08 o
  13   9   8     3392.54     3232.18    294.90 o
  15   9   8       46.43       -8.28     82.82 o
  17   9   8      611.46      741.57    237.86 o
 -20  10   8      145.11      383.85    161.22 o
 -18  10   8     2751.60     2818.51    274.35 o
 -16  10   8     9930.12    10340.92    490.59 o
 -14  10   8      638.44      621.53    170.26 o
 -12  10   8     5835.06     6142.18    347.65 o
 -10  10   8      140.67      248.13    121.98 o
  -8  10   8    23593.65    24840.59   1367.11 o
  -6  10   8     8188.54     7617.53    390.79 o
  -4  10   8     8415.08     8040.61    394.38 o
  -2  10   8    15721.77    16881.35    401.96 o
   0  10   8        7.88      -19.45     39.68 o
   2  10   8     6743.84     6456.69    366.07 o
   4  10   8     1088.02     1073.74    101.80 o
   6  10   8    20962.43    22620.31    459.30 o
   8  10   8     8435.47     8173.26    421.31 o
  10  10   8      344.04      302.56     96.87 o
  12  10   8      554.25      549.36    199.29 o
  14  10   8       10.03      -75.08     79.73 o
  16  10   8     2090.94     2417.27    280.65 o
 -19  11   8     6748.03     6491.18    607.44 o
 -17  11   8      814.14     1375.08    288.36 o
 -15  11   8     5387.72     6353.72    558.96 o
 -13  11   8     1486.77     1540.97    281.55 o
 -11  11   8     1204.05     1311.96    182.05 o
  -9  11   8     2805.54     2752.12    249.70 o
  -7  11   8     1859.24     1722.06    202.34 o
  -5  11   8    11818.31    12079.53    502.83 o
  -3  11   8     4624.79     4172.74    293.87 o
  -1  11   8     2011.20     2207.21    219.24 o
   1  11   8     6260.73     5946.46    277.98 o
   3  11   8     4987.10     4713.03    253.97 o
   5  11   8     4792.02     4722.10    219.83 o
   7  11   8      734.97      710.18    107.65 o
   9  11   8     8455.50     8416.47    358.13 o
  11  11   8    11324.13    11557.74    430.08 o
  13  11   8        7.39       63.29    130.13 o
 -16  12   8       14.49      102.07    136.95 o
 -14  12   8     1017.49      996.44    166.10 o
 -12  12   8      115.31      189.44     85.54 o
 -10  12   8     1080.72     1019.92    168.95 o
  -8  12   8     6140.36     5874.37    370.37 o
  -6  12   8      344.46      459.07    115.52 o
  -4  12   8      151.38       71.02     80.52 o
  -2  12   8     1594.22      986.61    157.27 o
   0  12   8       43.12       84.69     68.83 o
   2  12   8     3669.41     3440.88    224.70 o
   4  12   8       60.39       77.91     55.89 o
   6  12   8      809.08      979.21    129.75 o
   8  12   8     2908.20     3095.64    323.65 o
  10  12   8      723.92      534.32    115.41 o
  12  12   8     3879.86     3675.34    600.77 o
 -13  13   8      198.82      182.42    127.20 o
 -11  13   8      313.07      255.82    164.53 o
  -9  13   8      673.94      549.29    201.11 o
  -7  13   8      588.40      470.26    190.88 o
  -5  13   8      245.96      436.52    178.41 o
  -3  13   8      205.94      363.65    158.37 o
  -1  13   8        0.66      -32.35    137.42 o
   1  13   8       68.14      -52.94    169.88 o
   3  13   8      211.05       37.89    140.12 o
   5  13   8       35.68      110.27     83.50 o
   7  13   8       24.33      -79.23    116.82 o
  -6  14   8      602.18      545.99    191.01 o
  -4  14   8     2047.36     2379.87    393.98 o
  -2  14   8     8730.51    10041.21    785.05 o
   0  14   8      214.29      165.81    168.05 o
   2  14   8    10127.80    11688.35    834.88 o
 -29   1   9      677.99      839.72    137.59 o
 -27   1   9     2976.90     2856.14    196.16 o
 -25   1   9      996.32     1040.64    109.43 o
 -23   1   9     3484.56     3372.24    191.77 o
 -21   1   9    13854.58    13511.32    417.09 o
 -19   1   9      675.44      601.06     89.24 o
 -17   1   9     4858.68     4724.26    220.66 o
 -15   1   9      324.09      325.19     56.61 o
 -13   1   9    14041.00    13409.69    288.56 o
 -11   1   9   101077.84   101783.03    819.95 o
  -9   1   9    10416.57    10379.30    229.71 o
  -7   1   9    46268.20    45739.87    457.18 o
  -5   1   9      361.52      319.51     39.55 o
  -3   1   9    45716.21    45588.45    456.18 o
  -1   1   9    82954.45    84437.73    714.86 o
   1   1   9    64714.35    63819.93    809.93 o
   3   1   9    96508.59    93879.54    477.73 o
   5   1   9        4.52       44.69     28.69 o
   7   1   9    18586.44    17857.45    329.09 o
   9   1   9     1019.54     1032.99    101.13 o
  11   1   9    51689.82    52894.06    731.10 o
  13   1   9    15883.74    15881.42    703.31 o
  15   1   9      430.26      499.16     85.33 o
  17   1   9     1703.22     1615.13    153.24 o
  19   1   9     3059.92     2909.06    211.72 o
  21   1   9     4400.41     4297.68    267.99 o
  23   1   9      568.00      549.81    107.69 o
 -28   2   9     3857.22     3267.79    251.13 o
 -26   2   9     6942.29     7325.94    351.46 o
 -24   2   9    18595.63    19373.51    464.66 o
 -22   2   9      495.66      450.71     90.60 o
 -20   2   9    13017.43    12892.75    400.70 o
 -18   2   9     2527.48     2171.77    194.91 o
 -16   2   9    33024.18    32464.40    476.46 o
 -14   2   9    28440.69    28098.02    621.40 o
 -12   2   9    10031.20    10506.92    263.93 o
 -10   2   9    44352.64    44071.98    706.38 o
  -8   2   9    18231.02    18397.92    272.62 o
  -6   2   9     1111.97      709.69     56.99 o
  -4   2   9    21141.25    22525.76    264.25 o
  -2   2   9     1601.51     1433.18     92.38 o
   0   2   9    47638.56    43949.96    454.24 o
   2   2   9    21650.46    22646.91    267.12 o
   4   2   9      819.07      862.12     52.86 o
   6   2   9    27873.56    27614.17    405.16 o
   8   2   9     5440.62     5261.66    213.33 o
  10   2   9    44549.61    45654.61    911.53 o
  12   2   9    12213.57    12065.74    494.04 o
  14   2   9    16594.86    17195.28    703.53 o
  16   2   9    36564.50    38084.05    918.50 o
  18   2   9     1805.81     1749.89    158.17 o
  20   2   9    11999.14    12503.96    491.32 o
  22   2   9      114.52       -9.32     78.54 o
 -29   3   9      247.66      435.41    105.83 o
 -27   3   9     5062.93     5494.02    314.94 o
 -25   3   9     2176.26     2270.89    200.66 o
 -23   3   9      656.63      895.28    157.40 o
 -21   3   9      548.29      419.83    113.54 o
 -19   3   9     1224.34     1156.53    151.59 o
 -17   3   9    18537.82    17802.02    361.44 o
 -15   3   9     5815.43     5640.89    137.64 o
 -13   3   9    10815.09    10285.25    175.13 o
 -11   3   9     2910.33     2541.17     95.36 o
  -9   3   9      382.04      526.31     35.30 o
  -7   3   9     5987.57     5117.05    125.61 o
  -5   3   9     1237.58     1212.69     61.20 o
  -3   3   9    36050.94    36229.74    592.62 o
  -1   3   9    11478.28    11339.71    263.59 o
   1   3   9        2.03       60.53     33.08 o
   3   3   9     2696.18     2769.35     84.92 o
   5   3   9     2171.67     2278.10    103.25 o
   7   3   9     7364.82     6030.20    225.85 o
   9   3   9      194.96      254.40     33.49 o
  11   3   9     1644.68     1253.11     96.83 o
  13   3   9     8642.94     8623.93    306.84 o
  15   3   9       85.08       52.12     46.84 o
  17   3   9     2349.14     2403.15    176.99 o
  19   3   9      216.93      171.72     69.47 o
  21   3   9      270.33      285.10    231.81 o
  23   3   9     2534.67     2691.52    281.96 o
 -28   4   9      216.85      112.41     93.24 o
 -26   4   9     4456.58     4830.41    293.44 o
 -24   4   9     4467.86     4434.88    338.20 o
 -22   4   9     2480.81     2400.01    243.38 o
 -20   4   9     9934.24    10082.03    464.52 o
 -18   4   9     2372.61     2296.78    163.50 o
 -16   4   9     2424.45     2329.03    128.42 o
 -14   4   9      715.51      528.29     57.84 o
 -12   4   9     2571.64     2280.66    104.49 o
 -10   4   9     8159.40     7481.12    165.76 o
  -8   4   9      328.70      366.41     32.11 o
  -6   4   9     7029.34     7097.09    124.50 o
  -4   4   9       12.25       22.29     23.67 o
  -2   4   9       75.81       29.22     22.92 o
   0   4   9     8613.85     9386.84    297.39 o
   2   4   9     3288.51     3564.88    131.32 o
   4   4   9      146.22       27.27     34.65 o
   6   4   9      931.01      919.70     49.83 o
   8   4   9    34311.39    36057.39    314.21 o
  10   4   9     1353.62     1288.87     82.48 o
  12   4   9     1512.47     1426.46    123.07 o
  14   4   9     6047.46     5701.37    271.72 o
  16   4   9      260.05      241.38     81.09 o
  18   4   9      918.16      858.90    147.24 o
  20   4   9     1917.93     1562.09    204.19 o
  22   4   9      160.10       53.05    191.13 o
 -27   5   9     1276.86     1307.85    158.95 o
 -25   5   9      396.00      342.99    191.83 o
 -23   5   9     7025.97     7120.06    429.66 o
 -21   5   9     8316.59     8442.07    654.69 o
 -19   5   9     1746.41     1740.50    200.19 o
 -17   5   9    10150.38    10554.72    319.02 o
 -15   5   9     1139.32     1055.00    100.94 o
 -13   5   9    30242.46    30696.37    503.76 o
 -11   5   9    17515.65    19016.17    339.68 o
  -9   5   9     4346.45     4454.06    142.34 o
  -7   5   9    86848.88    87497.48    379.87 o
  -5   5   9    13006.08    12195.04    209.87 o
  -3   5   9    39189.64    37791.19    369.06 o
  -1   5   9     7236.56     7022.58    121.77 o
   1   5   9    30238.35    31194.76    305.87 o
   3   5   9    76915.64    76811.41    728.04 o
   5   5   9      123.26      150.90     35.47 o
   7   5   9    64404.08    69655.57   1075.69 o
   9   5   9     1565.31     1486.74     92.45 o
  11   5   9     5380.41     5579.32    181.03 o
  13   5   9    10213.67    10011.83    326.38 o
  15   5   9       66.16      107.76     66.80 o
  17   5   9    15133.34    15421.46    615.66 o
  19   5   9     1737.68     1820.14    229.02 o
  21   5   9     1257.86     1468.89    332.88 o
 -26   6   9     3798.77     3539.25    326.86 o
 -24   6   9     6738.54     6477.62    425.25 o
 -22   6   9     1868.28     2295.65    291.01 o
 -20   6   9    12792.84    13257.53    552.35 o
 -18   6   9     9112.00     8540.41    424.25 o
 -16   6   9     8724.62     8636.51    408.92 o
 -14   6   9    21406.02    21644.53    425.66 o
 -12   6   9     8386.81     8165.70    255.75 o
 -10   6   9    11089.22    11050.71    261.37 o
  -8   6   9     7471.87     7118.35    123.77 o
  -6   6   9    22276.49    21481.09    286.12 o
  -4   6   9    76380.95    78376.54    580.94 o
  -2   6   9        9.03       -5.63     26.95 o
   0   6   9      879.94      999.63     58.29 o
   2   6   9     1635.60     1641.97     72.91 o
   4   6   9    19549.20    20268.17    393.38 o
   6   6   9    37176.52    37206.39    449.23 o
   8   6   9       41.65       17.47     28.72 o
  10   6   9     3197.41     3390.78    161.03 o
  12   6   9     5808.58     6123.22    539.98 o
  14   6   9     4669.74     4425.75    315.48 o
  16   6   9     5888.73     5938.58    379.39 o
  18   6   9     5822.38     6092.85    397.49 o
  20   6   9     8934.24    10017.02    805.98 o
 -25   7   9        0.58      -68.07    101.91 o
 -23   7   9      783.14      350.72    133.20 o
 -21   7   9      212.96      339.20    116.39 o
 -19   7   9     1238.24     1180.62    214.45 o
 -17   7   9     1726.29     1421.74    275.73 o
 -15   7   9       74.35       89.21     96.26 o
 -13   7   9       15.42      -22.60     63.92 o
 -11   7   9      413.50      491.20     64.71 o
  -9   7   9     2213.64     2137.19    130.37 o
  -7   7   9     2917.28     2661.81    102.18 o
  -5   7   9      832.65      904.98     63.97 o
  -3   7   9     3334.27     3081.99     98.43 o
  -1   7   9      212.52      196.17     29.29 o
   1   7   9       23.76       37.08     25.95 o
   3   7   9     2131.13     1911.29    128.02 o
   5   7   9      690.93      731.78     69.65 o
   7   7   9     6656.83     6021.37    191.18 o
   9   7   9     9277.26     9762.57    378.75 o
  11   7   9      443.59      288.38     80.86 o
  13   7   9      375.33      652.08    223.83 o
  15   7   9      130.11      248.56    135.43 o
  17   7   9     2554.83     2446.42    385.08 o
  19   7   9     1310.30     1101.24    272.79 o
 -24   8   9     3352.29     3569.92    594.22 o
 -22   8   9      989.21      899.11    235.33 o
 -20   8   9     2503.74     2350.30    506.23 o
 -18   8   9     1327.35     1436.20    370.88 o
 -16   8   9     5501.35     5869.10    437.71 o
 -14   8   9     8642.66     8573.00    412.78 o
 -12   8   9     2780.65     2678.09    218.68 o
 -10   8   9     2221.80     1900.64    302.18 o
  -8   8   9      277.25      239.64     45.89 o
  -6   8   9     1325.94     1353.07     79.57 o
  -4   8   9     2171.82     1836.47     87.88 o
  -2   8   9     1489.61     1393.73     67.59 o
   0   8   9     1074.66     1174.46     73.69 o
   2   8   9     6901.63     6579.61    206.42 o
   4   8   9      839.56      710.59     71.89 o
   6   8   9     4666.88     5064.53    196.89 o
   8   8   9     1120.99     1125.81    114.91 o
  10   8   9     2194.29     2102.10    161.54 o
  12   8   9     6490.93     5899.61    378.30 o
  14   8   9      531.53      647.11    276.74 o
  16   8   9     8171.78     8303.44    507.12 o
  18   8   9      114.10      230.56    153.57 o
 -23   9   9     1348.76     1289.74    212.05 o
 -21   9   9     1650.08     1737.10    296.68 o
 -19   9   9      710.22      539.27    126.27 o
 -17   9   9    14038.58    14647.62    586.54 o
 -15   9   9     3829.87     3977.58    294.04 o
 -13   9   9     4757.61     4902.16    628.28 o
 -11   9   9      929.89      926.29    137.50 o
  -9   9   9     3297.31     3227.59    231.17 o
  -7   9   9    25420.49    27502.56    638.85 o
  -5   9   9      635.29      608.22     70.71 o
  -3   9   9    39488.20    41956.22    716.91 o
  -1   9   9    12117.64    12095.86    234.55 o
   1   9   9     3667.60     3369.05    127.89 o
   3   9   9    19162.87    20133.74    378.79 o
   5   9   9        0.13     -111.04     74.03 o
   7   9   9    34391.83    35580.70    558.76 o
   9   9   9    10963.74    10435.50    363.47 o
  11   9   9     2357.98     2055.54    229.53 o
  13   9   9     7712.15     7224.95    434.26 o
  15   9   9      559.88      446.89    133.32 o
  17   9   9    11832.92    12026.77   1026.19 o
 -20  10   9     5722.68     6217.32    671.14 o
 -18  10   9      312.61      382.99    114.60 o
 -16  10   9     2894.59     3025.61    473.20 o
 -14  10   9     4795.36     4406.62    310.64 o
 -12  10   9        3.96       53.01     74.32 o
 -10  10   9    19146.23    19155.87    591.30 o
  -8  10   9     1263.26     1319.77    178.78 o
  -6  10   9    11707.77    12010.36    497.32 o
  -4  10   9    18200.54    17940.17    599.36 o
  -2  10   9     1104.34      876.05     87.29 o
   0  10   9     7959.82     7950.41    259.39 o
   2  10   9      125.75      126.80     68.37 o
   4  10   9     6223.96     6306.77    277.26 o
   6  10   9     4222.10     4120.77    204.00 o
   8  10   9      175.89      215.10     72.72 o
  10  10   9     9325.99    10250.91    384.27 o
  12  10   9       16.36       34.87    138.71 o
  14  10   9      771.62      570.70    187.12 o
  16  10   9      298.19      376.02    225.25 o
 -19  11   9        0.80      -37.50    115.29 o
 -17  11   9      984.09     1229.03    264.42 o
 -15  11   9     2122.32     2439.57    358.34 o
 -13  11   9      277.60      322.20    127.14 o
 -11  11   9     1325.24     1232.65    238.23 o
  -9  11   9      386.78      259.11     89.87 o
  -7  11   9      468.43      391.64    108.66 o
  -5  11   9      118.57      124.61    104.33 o
  -3  11   9     3210.40     3124.81    261.86 o
  -1  11   9      537.20      438.86    101.87 o
   1  11   9      982.92      944.26     98.80 o
   3  11   9      611.13      593.06     92.89 o
   5  11   9      639.24      529.75    126.73 o
   7  11   9     2182.74     2184.06    179.46 o
   9  11   9     1003.64     1501.05    158.80 o
  11  11   9      331.96      161.74    100.42 o
  13  11   9       93.23      122.36    110.89 o
 -16  12   9     2781.58     2372.80    374.79 o
 -14  12   9     6691.79     7135.90    720.27 o
 -12  12   9      591.74      605.47    135.03 o
 -10  12   9     1732.70     1438.60    197.12 o
  -8  12   9        1.67      -86.93     92.96 o
  -6  12   9     5581.15     5239.85    358.06 o
  -4  12   9     4736.91     4747.49    334.67 o
  -2  12   9        3.38        3.54     65.06 o
   0  12   9     5027.59     4893.69    763.29 o
   2  12   9      797.86      951.27    164.78 o
   4  12   9      149.36      181.87     58.83 o
   6  12   9     3104.56     3354.44    291.91 o
   8  12   9      188.45      140.28     78.74 o
  10  12   9     8053.85     8576.48    483.53 o
 -11  13   9     6750.83     6507.41    614.56 o
  -9  13   9     1372.09     1457.17    315.93 o
  -7  13   9     2114.32     2165.10    367.07 o
  -5  13   9      341.54      708.01    223.47 o
  -3  13   9     5714.75     5607.12    567.49 o
  -1  13   9     6996.68     7018.67    622.99 o
   1  13   9     1375.12     1307.87    269.65 o
   3  13   9     2570.94     2903.15    402.14 o
   5  13   9      228.57      149.85    103.47 o
   7  13   9     1199.26     1081.57    251.71 o
  -4  14   9      203.51      312.02    183.73 o
  -2  14   9      387.67      346.42    183.97 o
 -28   0  10     3924.02     3974.47    335.33 o
 -26   0  10     8683.91     8419.20    456.15 o
 -24   0  10     1549.28     1260.61    171.41 o
 -22   0  10    27661.13    28918.73    763.60 o
 -20   0  10    11858.03    11561.07    659.85 o
 -18   0  10     2473.99     2303.70    200.78 o
 -16   0  10     7955.52     7898.30    516.12 o
 -14   0  10      117.11      165.63     81.13 o
 -12   0  10   103295.55   106368.95   2612.63 o
 -10   0  10    21911.03    19831.21   1128.10 o
  -8   0  10    59543.89    58249.91    775.59 o
  -6   0  10     9441.86     8242.82    287.39 o
  -4   0  10     5614.87     4737.75    209.28 o
  -2   0  10   117910.90   114170.23   1054.98 o
   0   0  10      118.59      138.32     44.04 o
   2   0  10   117543.38   117402.04   1127.96 o
   4   0  10    20719.90    19964.58    481.29 o
   6   0  10      707.75      756.84    104.49 o
   8   0  10    52946.42    52890.74   1033.19 o
  10   0  10     2736.91     2299.04    190.35 o
  12   0  10    21036.62    20369.34    584.02 o
  14   0  10     1673.09     2041.61    193.41 o
  16   0  10      167.02       96.39    102.41 o
  18   0  10    19184.14    20918.47   1183.75 o
  20   0  10        9.47      104.11     87.24 o
  22   0  10     5591.76     5331.07    382.31 o
 -29   1  10     3309.97     3427.02    261.28 o
 -27   1  10       12.44       42.06    134.01 o
 -25   1  10     8065.98     7801.76    304.62 o
 -23   1  10     6504.63     6492.98    267.71 o
 -21   1  10     2000.62     2110.89    168.08 o
 -19   1  10     4944.16     4605.80    286.73 o
 -17   1  10      317.54      238.59     53.80 o
 -15   1  10     6948.88     6359.28    213.96 o
 -13   1  10     2248.02     2239.05    123.03 o
 -11   1  10    47402.01    46916.48    525.97 o
  -9   1  10    44770.28    45033.13    629.96 o
  -7   1  10      322.01      237.98     47.42 o
  -5   1  10    26871.76    26312.88    307.28 o
  -3   1  10     4296.16     4560.78    128.78 o
  -1   1  10    12202.25    11848.57    246.28 o
   1   1  10     9375.97     9648.05    226.82 o
   3   1  10      599.29      694.87     34.01 o
   5   1  10    10351.70    10378.98    250.86 o
   7   1  10    16338.16    14465.62    406.45 o
   9   1  10     3616.02     3187.46    153.05 o
  11   1  10     8134.54     8169.63    258.11 o
  13   1  10       49.43       80.05     48.51 o
  15   1  10    15692.25    15466.12    450.01 o
  17   1  10     9186.43     9022.67    362.51 o
  19   1  10      516.88      358.01    113.03 o
  21   1  10     7147.74     7397.39    360.82 o
  23   1  10      175.51      -69.99    140.54 o
 -28   2  10      205.06       92.61     89.49 o
 -26   2  10      127.24      172.88     64.19 o
 -24   2  10     1585.78     1778.40    149.48 o
 -22   2  10       42.73       48.79     58.83 o
 -20   2  10       75.10      -52.10     63.53 o
 -18   2  10     2533.64     2351.83    140.25 o
 -16   2  10     1417.06     1255.02     99.40 o
 -14   2  10       21.03       44.63     39.03 o
 -12   2  10    14435.65    13949.09    295.54 o
 -10   2  10     2078.82     1931.40     85.90 o
  -8   2  10      446.68      329.57     47.21 o
  -6   2  10      210.53      276.17     34.49 o
  -4   2  10     4693.08     4931.75    131.75 o
  -2   2  10    25411.26    25201.30    404.54 o
   0   2  10        1.97       11.64     29.32 o
   2   2  10      202.72      203.62     27.69 o
   4   2  10     3676.70     3824.77    112.36 o
   6   2  10     5366.17     5548.20    218.44 o
   8   2  10      515.52      496.08     64.34 o
  10   2  10     6108.74     5816.21    243.88 o
  12   2  10     4039.87     3884.79    211.11 o
  14   2  10      721.26      562.17     90.60 o
  16   2  10     5212.89     5328.79    329.64 o
  18   2  10     1280.08     1268.64    193.59 o
  20   2  10     1190.01     1201.32    192.78 o
  22   2  10      515.89      506.38    141.24 o
 -29   3  10     5846.23     6321.99    355.12 o
 -27   3  10      592.20      660.59    140.86 o
 -25   3  10     9438.69     9763.42    401.42 o
 -23   3  10     7070.09     6727.99    318.55 o
 -21   3  10     8337.17     7947.14    374.06 o
 -19   3  10     8789.64     8962.20    333.62 o
 -17   3  10     6587.49     6331.08    217.90 o
 -15   3  10    42490.71    41998.36    732.00 o
 -13   3  10    23744.90    25161.60    443.62 o
 -11   3  10     6156.84     6084.92    147.17 o
  -9   3  10    17332.68    18655.87    235.78 o
  -7   3  10     1006.03      876.34     55.85 o
  -5   3  10     3869.43     3383.67    107.53 o
  -3   3  10    10726.17    10688.05    191.02 o
  -1   3  10    26548.53    26425.40    422.73 o
   1   3  10    60166.74    60902.65    665.12 o
   3   3  10     3259.88     2895.09     88.74 o
   5   3  10      407.64      406.53     41.76 o
   7   3  10    16280.74    16831.66    392.29 o
   9   3  10    16668.50    17928.70    468.32 o
  11   3  10    38240.91    39444.39    650.02 o
  13   3  10      147.99      241.39     90.53 o
  15   3  10     8840.33     8818.65    334.27 o
  17   3  10    13505.96    15348.73    615.84 o
  19   3  10     4177.83     3687.17    316.78 o
  21   3  10     7500.31     7732.37    475.34 o
 -28   4  10     1340.72     1681.34    197.30 o
 -26   4  10     9777.83     9687.77    416.01 o
 -24   4  10       33.56       -2.20     89.70 o
 -22   4  10     8830.75     8427.80    446.80 o
 -20   4  10     3361.87     3153.92    203.28 o
 -18   4  10     3378.38     3568.68    167.69 o
 -16   4  10    31216.38    30447.02    461.13 o
 -14   4  10      332.36      204.80     39.81 o
 -12   4  10    24897.93    24281.88    378.66 o
 -10   4  10    13947.50    14213.03    220.13 o
  -8   4  10    13619.79    12850.18    261.63 o
  -6   4  10    88048.07    89216.06    641.69 o
  -4   4  10     6746.14     6296.69    139.25 o
  -2   4  10    73129.98    72429.91    516.63 o
   0   4  10    15787.93    15971.25    340.11 o
   2   4  10    26759.39    26052.47    364.39 o
   4   4  10    48901.88    49740.34    959.42 o
   6   4  10    15186.65    15561.47    218.82 o
   8   4  10    21255.34    21356.97    450.79 o
  10   4  10      162.41      138.91     47.19 o
  12   4  10    15095.70    16128.99    422.31 o
  14   4  10    11927.92    11861.80    478.96 o
  16   4  10    10616.79    10665.04    374.72 o
  18   4  10     4917.41     4813.53    356.53 o
  20   4  10       51.99       95.25     90.33 o
  22   4  10     3225.23     3140.61    317.67 o
 -27   5  10      709.03      428.56    239.13 o
 -25   5  10      363.61      241.14    102.14 o
 -23   5  10      113.52      114.11     97.30 o
 -21   5  10     1608.13     1485.39    188.73 o
 -19   5  10     6894.04     6346.54    372.50 o
 -17   5  10     2240.94     2237.21    154.53 o
 -15   5  10     6658.12     6813.77    210.60 o
 -13   5  10       96.50       84.75     39.10 o
 -11   5  10      948.76      984.18     69.41 o
  -9   5  10     9080.23     8916.01    183.31 o
  -7   5  10        0.43      -14.25     22.46 o
  -5   5  10    17476.57    17707.92    189.38 o
  -3   5  10     3296.79     3228.12     86.85 o
  -1   5  10       27.24       20.17     18.84 o
   1   5  10      284.10      237.04     45.37 o
   3   5  10      980.18      639.51     84.88 o
   5   5  10    22513.11    22969.95    411.28 o
   7   5  10     1776.28     1620.67    148.82 o
   9   5  10      616.38      722.79     67.83 o
  11   5  10      276.64      454.02     85.43 o
  13   5  10      293.97      297.97     73.35 o
  15   5  10     2590.81     2721.03    261.12 o
  17   5  10       16.43       54.49     90.68 o
  19   5  10      216.28      105.00     86.11 o
  21   5  10     1860.16     2080.18    383.90 o
 -26   6  10     2837.92     2877.12    297.86 o
 -24   6  10      475.64      518.14    151.58 o
 -22   6  10      526.47      356.44    110.80 o
 -20   6  10     1784.29     1340.10    188.42 o
 -18   6  10      270.85      214.82     77.82 o
 -16   6  10     5293.25     5213.71    319.00 o
 -14   6  10        8.47       45.82     42.38 o
 -12   6  10    10438.15    10367.32    269.42 o
 -10   6  10    11666.67    11650.46    277.77 o
  -8   6  10     2168.23     2173.08     91.27 o
  -6   6  10    10612.98    10368.08    154.29 o
  -4   6  10     7209.24     7112.38    172.00 o
  -2   6  10    29647.49    28966.44    339.91 o
   0   6  10     5119.53     5523.29    144.68 o
   2   6  10    11509.92    12251.67    177.91 o
   4   6  10     5769.20     5618.36    214.93 o
   6   6  10     4998.00     4535.25    194.08 o
   8   6  10     1366.51     1472.07    115.98 o
  10   6  10      841.29      967.29     86.12 o
  12   6  10     7130.18     6030.07    539.64 o
  14   6  10     5380.24     5024.46    345.42 o
  16   6  10        7.62       10.90    142.91 o
  18   6  10      142.80      149.78     79.41 o
  20   6  10     1710.05     1923.82    381.19 o
 -25   7  10     5355.34     5542.10    412.51 o
 -23   7  10     1596.36     1652.27    215.53 o
 -21   7  10     2045.92     2375.31    254.19 o
 -19   7  10    12567.89    12204.23    534.51 o
 -17   7  10       10.78       27.78     82.26 o
 -15   7  10    27303.54    28697.29    747.84 o
 -13   7  10     2095.27     2228.55    202.06 o
 -11   7  10     3331.63     3230.49    167.82 o
  -9   7  10     3057.38     3305.37    150.85 o
  -7   7  10      125.53      165.42     34.64 o
  -5   7  10    42480.98    44063.49    362.02 o
  -3   7  10    11183.49    11390.06    193.04 o
  -1   7  10     2977.55     3135.67     95.99 o
   1   7  10    11138.97    10766.49    267.18 o
   3   7  10      199.61      167.44     44.82 o
   5   7  10    14012.71    14427.71    356.32 o
   7   7  10     4285.23     4069.36    161.55 o
   9   7  10     4866.35     5297.44    276.70 o
  11   7  10    30208.07    30146.31   1196.55 o
  13   7  10     1635.15     1497.91    306.42 o
  15   7  10    16324.26    16406.68    973.37 o
  17   7  10     2376.02     2378.53    389.41 o
  19   7  10     2169.55     2220.39    383.82 o
 -24   8  10      142.70      174.74    109.65 o
 -22   8  10     1622.71     1547.70    214.97 o
 -20   8  10      298.98      293.06    121.06 o
 -18   8  10     8841.76     9184.99    465.55 o
 -16   8  10    16869.32    18117.73    624.18 o
 -14   8  10      919.70      724.80    141.44 o
 -12   8  10     2939.77     3249.24    246.29 o
 -10   8  10      731.04      531.24    104.63 o
  -8   8  10    16962.54    17620.56    381.71 o
  -6   8  10    27799.50    28985.92    394.07 o
  -4   8  10     2432.94     2247.37    104.90 o
  -2   8  10    22091.13    22912.25    328.31 o
   0   8  10     2873.17     2901.88    115.45 o
   2   8  10      802.79      686.51     63.63 o
   4   8  10     6029.41     6456.25    214.94 o
   6   8  10     4809.60     4459.20    223.68 o
   8   8  10    11861.05    11891.92    405.02 o
  10   8  10      233.17      380.95    111.38 o
  12   8  10     3186.77     3103.45    277.29 o
  14   8  10     3427.29     3380.95    307.76 o
  16   8  10     1176.64      991.04    182.97 o
  18   8  10     2186.56     1908.67    293.02 o
 -23   9  10      175.22      124.01    199.91 o
 -21   9  10        9.01     -281.61    332.84 o
 -19   9  10      143.81       80.42     80.72 o
 -17   9  10       37.26      291.64    104.07 o
 -15   9  10     1005.52      849.21    146.11 o
 -13   9  10     6934.07     6708.17    365.25 o
 -11   9  10       24.67      -80.49     79.81 o
  -9   9  10        0.09       15.26     63.01 o
  -7   9  10     6433.73     6417.20    549.54 o
  -5   9  10       40.09       28.89     49.13 o
  -3   9  10     5173.57     5255.81    179.87 o
  -1   9  10       68.61       -9.01     30.79 o
   1   9  10     2095.64     1933.73    100.24 o
   3   9  10     1749.48     1427.69    107.31 o
   5   9  10      150.94       41.24     63.40 o
   7   9  10        0.60      -13.39     47.35 o
   9   9  10     4361.25     4452.62    321.60 o
  11   9  10      798.16      725.50    183.85 o
  13   9  10      127.58      326.15    105.12 o
  15   9  10      915.77      725.72    219.40 o
  17   9  10      224.23      176.89    294.68 o
 -20  10  10     1486.41     1461.23    212.37 o
 -18  10  10      326.48      547.20    124.86 o
 -16  10  10     6685.92     6875.85    405.38 o
 -14  10  10     1003.18     1182.67    168.51 o
 -12  10  10     8153.86     8198.98    410.10 o
 -10  10  10     2907.38     2812.45    287.34 o
  -8  10  10     6221.77     6592.87    334.31 o
  -6  10  10    11511.97    11722.83    498.52 o
  -4  10  10       49.89      -37.77     59.46 o
  -2  10  10     2013.02     1992.57    131.06 o
   0  10  10      157.97      118.81     54.65 o
   2  10  10    16293.65    15735.53    330.72 o
   4  10  10     8864.08     9143.04    336.61 o
   6  10  10     8585.36     8282.55    332.69 o
   8  10  10     7935.31     7845.37    426.44 o
  10  10  10      281.36      257.41    104.90 o
  12  10  10       12.84     -106.73    104.14 o
  14  10  10      271.86      312.90    156.77 o
 -19  11  10     8505.65     9050.64    507.23 o
 -17  11  10      300.51      335.81    336.29 o
 -15  11  10     2621.48     2870.40    264.94 o
 -13  11  10     1649.82     1805.11    241.07 o
 -11  11  10     8936.82     9716.12    682.13 o
  -9  11  10    12961.75    13210.77    803.06 o
  -7  11  10        0.70       -6.34     68.21 o
  -5  11  10     5143.00     5599.53    490.47 o
  -3  11  10     6688.88     6326.81    375.77 o
  -1  11  10     1182.38     1045.21    118.75 o
   1  11  10     2602.79     2624.31    161.68 o
   3  11  10      677.27      827.59     97.56 o
   5  11  10    12546.85    13666.85    527.38 o
   7  11  10    12802.95    13336.57    552.84 o
   9  11  10      942.51      903.88    154.50 o
  11  11  10     3122.67     2444.38    262.60 o
 -16  12  10      616.68      483.77    185.61 o
 -14  12  10      552.64      453.20    162.63 o
 -12  12  10     5740.77     5920.33    860.15 o
 -10  12  10       31.51        1.27     94.60 o
  -8  12  10     1569.96     1451.80    201.03 o
  -6  12  10      619.92      491.55    126.42 o
  -4  12  10      108.32      273.55    110.95 o
  -2  12  10     1891.55     1908.50    220.30 o
   0  12  10       22.65       12.96     76.09 o
   2  12  10     1682.62     1547.84    195.27 o
   4  12  10      993.59     1102.97    117.32 o
   6  12  10      669.01      991.35    302.55 o
   8  12  10     3257.49     3112.84    424.10 o
  10  12  10      918.81      758.72    151.99 o
 -11  13  10      429.88      234.09     96.84 o
  -9  13  10      152.00      152.00    237.39 o
  -7  13  10     1114.30     1416.67    210.78 o
  -5  13  10      279.60      224.91    123.92 o
  -3  13  10       51.36      209.23    100.74 o
  -1  13  10      229.31      137.95    207.40 o
   1  13  10      409.38      399.65    118.87 o
   3  13  10        2.77       22.19    108.75 o
   5  13  10      560.61      501.00    194.27 o
 -29   1  11      205.11      271.88     70.06 o
 -27   1  11     3053.82     3281.57    212.32 o
 -25   1  11     7322.73     7189.68    293.24 o
 -23   1  11      393.24      298.14     89.08 o
 -21   1  11     7160.78     6873.34    302.40 o
 -19   1  11     2464.38     2317.76    166.67 o
 -17   1  11     3276.67     2963.08    156.92 o
 -15   1  11    23084.41    23007.03    412.10 o
 -13   1  11    11668.59    10768.66    273.55 o
 -11   1  11    70771.71    71190.84    667.60 o
  -9   1  11     2649.39     2385.61    119.75 o
  -7   1  11     7396.84     6934.07    193.42 o
  -5   1  11    10578.58    10358.63    204.37 o
  -3   1  11    29262.04    27052.21    365.29 o
  -1   1  11   128228.73   124822.08    945.95 o
   1   1  11      638.76      762.50     93.54 o
   3   1  11    12891.28    12465.77    309.07 o
   5   1  11     3977.13     3981.69    164.48 o
   7   1  11    28627.13    28977.37    455.69 o
   9   1  11    24711.42    24623.04    440.79 o
  11   1  11    13529.52    12504.09    326.37 o
  13   1  11    10201.06    10750.14    317.35 o
  15   1  11     7606.34     7221.30    274.58 o
  17   1  11     2357.59     2364.54    164.68 o
  19   1  11     1786.63     1982.51    160.56 o
  21   1  11     5588.48     6144.40    286.86 o
 -28   2  11     9318.67     9875.46    435.16 o
 -26   2  11      627.52      902.47    113.83 o
 -24   2  11    13915.62    13983.71    466.30 o
 -22   2  11     2021.71     1991.76    176.27 o
 -20   2  11    12144.89    12165.05    508.29 o
 -18   2  11     6368.40     6076.58    243.63 o
 -16   2  11     4074.80     3665.05    189.42 o
 -14   2  11    46261.27    45070.95    563.91 o
 -12   2  11     1394.96     1545.07    102.18 o
 -10   2  11     8157.20     7024.55    202.88 o
  -8   2  11     3550.41     4119.80    151.77 o
  -6   2  11    18019.43    16945.77    257.65 o
  -4   2  11    68605.95    68000.80    515.12 o
  -2   2  11     4010.70     4046.37    174.06 o
   0   2  11    21923.67    20232.06    344.96 o
   2   2  11    37426.53    38812.09    356.76 o
   4   2  11     2269.76     2185.77     87.97 o
   6   2  11    23182.46    24161.32    445.73 o
   8   2  11       14.37       14.25     42.86 o
  10   2  11    33232.13    32296.78    516.63 o
  12   2  11    20236.59    21313.84    437.81 o
  14   2  11      258.91      157.92     73.00 o
  16   2  11    13733.16    13912.36    446.79 o
  18   2  11      223.47      248.80     73.25 o
  20   2  11    13510.71    14740.80    499.90 o
  22   2  11     3353.62     3371.62    328.40 o
 -27   3  11     1082.86     1084.41    151.41 o
 -25   3  11      487.87      406.30     98.73 o
 -23   3  11      979.04      796.41    121.38 o
 -21   3  11     2724.50     2490.40    273.84 o
 -19   3  11      492.70      561.29     77.05 o
 -17   3  11     8610.96     8424.80    234.10 o
 -15   3  11     2255.93     2244.55    131.13 o
 -13   3  11     4752.00     4759.98    140.04 o
 -11   3  11     6039.17     6159.66    149.32 o
  -9   3  11     1303.06     1308.32     87.67 o
  -7   3  11    52807.62    53749.88    452.09 o
  -5   3  11      563.22      632.73     51.42 o
  -3   3  11    16180.04    16678.84    252.27 o
  -1   3  11    20002.29    19692.60    383.01 o
   1   3  11        0.88       37.06     39.17 o
   3   3  11     1600.34     1392.36     64.31 o
   5   3  11     1050.46      972.98     65.35 o
   7   3  11     5503.99     5489.50    202.80 o
   9   3  11    11280.50    10565.66    292.05 o
  11   3  11       88.42      -32.08     55.72 o
  13   3  11     3973.06     4411.12    235.98 o
  15   3  11       13.71       23.66     50.65 o
  17   3  11       28.72      -25.50     55.24 o
  19   3  11      925.09      898.73    164.31 o
  21   3  11      216.95      278.22    134.45 o
 -28   4  11       94.00      158.80     91.62 o
 -26   4  11      171.73       62.80    112.09 o
 -24   4  11     3362.98     3515.19    305.58 o
 -22   4  11     3163.01     2780.98    205.40 o
 -20   4  11      244.76      210.51     73.93 o
 -18   4  11      916.74      764.52     84.36 o
 -16   4  11     5862.42     5518.31    185.48 o
 -14   4  11     8180.18     8086.06    212.54 o
 -12   4  11        5.50       25.63     17.23 o
 -10   4  11     5606.08     5285.99    109.38 o
  -8   4  11      265.67      196.26     30.47 o
  -6   4  11    12385.78    11940.07    205.71 o
  -4   4  11     1801.36     1717.31     78.91 o
  -2   4  11     5542.96     5364.89    152.06 o
   0   4  11    14272.81    13663.02    329.80 o
   2   4  11       66.46        8.59     28.93 o
   4   4  11     7441.18     6779.91    194.43 o
   6   4  11      393.36      275.82     42.49 o
   8   4  11     5144.60     5144.66    231.16 o
  10   4  11    12481.37    12072.13    367.56 o
  12   4  11      180.71      156.56    114.70 o
  14   4  11     1248.28     1183.01    144.49 o
  16   4  11     1025.80     1154.95    215.02 o
  18   4  11     1293.04     1293.96    256.80 o
  20   4  11     1062.95     1134.09    184.91 o
 -27   5  11     7941.23     8255.09    396.97 o
 -25   5  11     2878.02     2834.97    294.84 o
 -23   5  11     1555.40     1409.08    206.35 o
 -21   5  11     9214.39     8960.32    462.71 o
 -19   5  11     3085.50     3044.07    306.36 o
 -17   5  11    13522.55    13325.15    315.14 o
 -15   5  11    10323.52    10299.72    244.77 o
 -13   5  11    13163.91    12288.15    254.35 o
 -11   5  11    51732.18    53608.88    495.01 o
  -9   5  11      618.94      485.52     49.31 o
  -7   5  11    59718.50    62848.24    444.68 o
  -5   5  11    17650.23    16784.30    229.54 o
  -3   5  11    13835.35    13718.89    204.74 o
  -1   5  11    33802.06    33967.18    522.58 o
   1   5  11     2225.28     2082.05    112.41 o
   3   5  11    71649.60    71890.30    779.15 o
   5   5  11     3880.31     3949.76    157.95 o
   7   5  11     7455.37     7578.82    427.22 o
   9   5  11     2048.19     1940.09    147.26 o
  11   5  11     2693.89     2524.53    172.67 o
  13   5  11    19367.48    19901.95    618.91 o
  15   5  11      425.05      527.47    129.81 o
  17   5  11     8338.66     8520.02    478.47 o
  19   5  11     1908.45     1729.74    231.40 o
 -26   6  11     1292.16     1240.33    203.36 o
 -24   6  11     9281.44    10546.72    544.84 o
 -22   6  11      452.88      450.50    161.91 o
 -20   6  11     6487.71     7091.54    408.84 o
 -18   6  11    10149.58    10394.06    476.24 o
 -16   6  11     4495.60     4134.14    286.96 o
 -14   6  11     7888.55     7697.73    301.95 o
 -12   6  11     2698.33     2443.27    136.83 o
 -10   6  11    20036.46    19876.20    421.92 o
  -8   6  11    35333.63    36150.25    505.18 o
  -6   6  11     1561.46     1478.67     64.30 o
  -4   6  11     8700.45     8431.34    194.96 o
  -2   6  11     1158.73     1026.55     67.24 o
   0   6  11     6868.72     7303.46    131.49 o
   2   6  11     7455.28     7430.50    148.89 o
   4   6  11    11432.67    11122.94    272.81 o
   6   6  11    27202.16    29246.20    501.88 o
   8   6  11     8193.48     8385.25    352.79 o
  10   6  11     2763.39     2929.82    214.97 o
  12   6  11     7025.35     7852.01    629.25 o
  14   6  11     8003.87     7790.72    441.01 o
  16   6  11    14876.17    14837.47    634.80 o
  18   6  11      561.83      371.16    115.26 o
 -25   7  11       68.56       20.26     93.72 o
 -23   7  11      642.92      799.23    209.57 o
 -21   7  11     1534.19     1641.65    420.76 o
 -19   7  11       38.63       11.78     86.22 o
 -17   7  11       43.62       81.18     66.77 o
 -15   7  11      328.19      512.37    126.24 o
 -13   7  11     1547.94     1559.45    170.75 o
 -11   7  11       23.20       34.49     39.31 o
  -9   7  11     1427.35     1300.04     96.26 o
  -7   7  11    10176.20    10274.10    217.31 o
  -5   7  11    11541.95    11244.16    187.90 o
  -3   7  11     4014.70     4248.17    121.98 o
  -1   7  11     1233.98     1291.71     88.52 o
   1   7  11      532.96      596.32     70.16 o
   3   7  11     5234.78     5031.73    190.87 o
   5   7  11     7546.37     7411.73    262.42 o
   7   7  11     2080.83     1655.40    127.42 o
   9   7  11       35.18       29.39    101.40 o
  11   7  11     1105.04     1205.31    269.42 o
  13   7  11       39.74     -175.17    166.07 o
  15   7  11      155.13      -93.73    152.99 o
  17   7  11     1954.91     2579.25    424.91 o
 -24   8  11     2899.14     3152.47    315.69 o
 -22   8  11        3.13        7.24    105.28 o
 -20   8  11     2895.62     2811.66    279.00 o
 -18   8  11     5181.19     4712.35    337.63 o
 -16   8  11     1697.75     1741.43    204.07 o
 -14   8  11     1880.75     1722.39    191.04 o
 -12   8  11        1.40      -27.23     69.90 o
 -10   8  11     1419.69     1698.58    235.08 o
  -8   8  11      394.32      491.19     67.51 o
  -6   8  11     9330.64     9024.48    249.99 o
  -4   8  11     1516.64     1597.15     91.90 o
  -2   8  11        0.92       43.14     25.74 o
   0   8  11      221.30      134.88     33.16 o
   2   8  11     7702.24     7294.22    206.45 o
   4   8  11      641.96      481.55     64.51 o
   6   8  11     1567.00     1402.88    158.45 o
   8   8  11     1510.63     1230.02    250.44 o
  10   8  11      989.97     1136.33    263.95 o
  12   8  11     9292.16     8429.83    675.68 o
  14   8  11     1138.39      745.66    260.78 o
  16   8  11     2747.07     2690.53    289.81 o
 -23   9  11     1941.85     2614.85    396.91 o
 -21   9  11     6933.22     6795.57    443.67 o
 -19   9  11     1194.08     1173.44    188.33 o
 -17   9  11     9010.68     9778.83    484.49 o
 -15   9  11     6819.49     6599.40    388.58 o
 -13   9  11     1008.45      760.85    138.73 o
 -11   9  11    14900.27    15307.79    656.75 o
  -9   9  11     1070.37     1114.53    141.60 o
  -7   9  11    30172.41    33224.86    553.07 o
  -5   9  11    25796.59    26650.04    398.67 o
  -3   9  11     3996.74     3874.75    158.06 o
  -1   9  11    13573.98    13396.30    258.03 o
   1   9  11     1322.11     1312.93    119.23 o
   3   9  11    30169.26    29762.99    502.48 o
   5   9  11     2202.31     2081.69    160.85 o
   7   9  11    11213.12    10929.50    374.93 o
   9   9  11     7258.40     6552.25    388.86 o
  11   9  11      415.71      297.01    156.89 o
  13   9  11     7203.97     6874.40    538.36 o
  15   9  11        6.10       23.92    116.70 o
 -20  10  11     2494.16     2634.80    323.67 o
 -18  10  11     2633.39     2629.25    273.90 o
 -16  10  11      376.62      487.32    133.27 o
 -14  10  11     2086.62     2309.37    233.70 o
 -12  10  11      967.20      649.13    180.24 o
 -10  10  11     7225.61     6818.44    360.28 o
  -8  10  11      269.54      286.14     95.26 o
  -6  10  11       20.25       40.05     82.26 o
  -4  10  11     6042.88     6321.82    277.58 o
  -2  10  11       10.62       34.43     46.94 o
   0  10  11    11111.90    11264.68    282.76 o
   2  10  11      187.96      134.42     46.88 o
   4  10  11     3084.00     3133.83    176.80 o
   6  10  11     9399.45     9102.51    352.92 o
   8  10  11      488.06      381.33    121.51 o
  10  10  11     2804.15     2719.87    382.83 o
  12  10  11        4.62      -21.05     72.19 o
  14  10  11      900.32     1110.74    195.79 o
 -17  11  11       89.70      325.33    156.09 o
 -15  11  11     1383.99     1154.10    177.88 o
 -13  11  11      691.68      767.95    141.44 o
 -11  11  11      112.39      121.62    102.56 o
  -9  11  11      804.97      934.89    237.10 o
  -7  11  11     1739.38     2201.14    237.20 o
  -5  11  11      255.30      335.84     95.56 o
  -3  11  11      866.15     1079.18    166.74 o
  -1  11  11      711.71      644.21    105.03 o
   1  11  11        2.04      -19.65     57.25 o
   3  11  11     2672.34     2652.73    171.85 o
   5  11  11      827.55      597.41     99.00 o
   7  11  11     2585.15     2994.01    682.93 o
   9  11  11      101.59       71.30     68.06 o
  11  11  11        7.14      -17.80     82.86 o
 -14  12  11     2352.63     1876.01    335.84 o
 -12  12  11        0.78     -122.89    126.93 o
 -10  12  11     2888.19     2667.71    271.30 o
  -8  12  11      557.85      344.74    436.29 o
  -6  12  11      420.11      496.94    115.67 o
  -4  12  11     5192.41     5122.97    690.11 o
  -2  12  11     1197.59     1100.69    187.32 o
   0  12  11      617.54      759.23    147.75 o
   2  12  11      269.86      205.58     81.99 o
   4  12  11      546.69      511.52    111.87 o
   6  12  11     7419.83     7462.16    349.18 o
   8  12  11      755.96      631.56    221.58 o
 -11  13  11     5811.29     6228.78    429.00 o
  -9  13  11      998.16     1086.62    185.04 o
  -7  13  11     3782.09     3738.63    457.47 o
  -5  13  11     2557.42     2559.11    314.03 o
  -3  13  11     3242.40     3125.91    331.76 o
  -1  13  11     8376.89     8217.01    465.59 o
   1  13  11       61.39      -29.42     73.35 o
   3  13  11      999.23     1015.87    171.56 o
 -28   0  12      451.45      572.96    161.11 o
 -26   0  12    14977.78    14398.80    825.51 o
 -24   0  12     3600.17     3007.99    494.59 o
 -22   0  12    10416.77     9576.79    643.29 o
 -20   0  12     3151.69     2968.98    298.17 o
 -18   0  12      201.33      239.54     77.44 o
 -16   0  12    35620.48    37407.87    916.45 o
 -14   0  12     7223.12     7635.84    336.71 o
 -12   0  12   103204.21   103093.61   1192.92 o
 -10   0  12    35541.20    34935.15   1022.44 o
  -8   0  12      302.27      208.43     67.21 o
  -6   0  12    74179.17    75504.49   2171.17 o
  -4   0  12     9051.46     8659.42    310.19 o
  -2   0  12   173570.94   176034.48   1451.44 o
   0   0  12    46814.56    49398.19    785.93 o
   2   0  12    14701.10    14010.34    468.65 o
   4   0  12    34542.99    34389.15    695.09 o
   6   0  12        1.53       40.70     57.07 o
   8   0  12    52895.10    53067.62    949.09 o
  10   0  12      530.13      567.82    116.01 o
  12   0  12    12718.08    12118.94    484.17 o
  14   0  12    14818.06    14470.85    550.72 o
  16   0  12      311.71      183.27     90.17 o
  18   0  12    12623.81    12321.51    640.10 o
  20   0  12       11.66     -231.60    154.40 o
 -29   1  12     3279.14     3458.64    230.26 o
 -27   1  12      848.29      767.31    114.82 o
 -25   1  12     4737.61     4830.67    244.14 o
 -23   1  12    15838.80    16508.78    494.11 o
 -21   1  12        1.04        5.00     81.79 o
 -19   1  12     9862.75     9465.14    295.83 o
 -17   1  12        5.29      -27.61     43.75 o
 -15   1  12     3883.38     3283.99    159.49 o
 -13   1  12    13697.66    13744.56    316.57 o
 -11   1  12      684.58      807.08     80.57 o
  -9   1  12     2686.08     2135.78    125.44 o
  -7   1  12      855.51      781.60     71.16 o
  -5   1  12     5055.16     4783.04    145.26 o
  -3   1  12      296.82      106.66     41.35 o
  -1   1  12     8222.74     7361.88    215.92 o
   1   1  12     9892.23     9137.09    245.46 o
   3   1  12     6335.72     6157.78    168.45 o
   5   1  12     2434.00     2418.47    133.45 o
   7   1  12    16308.22    15757.07    349.24 o
   9   1  12       16.40       -2.04     46.71 o
  11   1  12     3916.61     3289.08    175.01 o
  13   1  12       13.11       27.77     48.31 o
  15   1  12     5609.93     5712.01    249.20 o
  17   1  12    10242.08    10788.32    359.55 o
  19   1  12       92.73       34.60     63.00 o
  21   1  12     6489.26     6740.59    308.49 o
 -28   2  12        2.63     -108.69     96.47 o
 -26   2  12      210.76      204.91    120.72 o
 -24   2  12     1271.08     1389.57    156.16 o
 -22   2  12       42.37       -6.14     61.84 o
 -20   2  12      453.52      332.16    106.77 o
 -18   2  12     2697.97     2553.53    152.69 o
 -16   2  12     7935.53     7700.22    254.21 o
 -14   2  12     2856.66     2666.47    144.40 o
 -12   2  12       65.62       39.05     40.79 o
 -10   2  12      752.18      550.44     64.11 o
  -8   2  12      335.59      353.13     50.49 o
  -6   2  12     2317.34     2620.83    109.58 o
  -4   2  12     1603.87     1646.91     89.79 o
  -2   2  12    30500.92    29471.86    486.32 o
   0   2  12       20.02      -21.17     40.39 o
   2   2  12     2626.50     2545.89     95.37 o
   4   2  12      919.05      856.21     56.80 o
   6   2  12     2586.01     2564.41    139.49 o
   8   2  12    12825.80    12810.43    324.67 o
  10   2  12     1183.86     1133.79    103.52 o
  12   2  12      495.49      557.97     79.82 o
  14   2  12       50.58       49.90     47.97 o
  16   2  12       54.18       -1.70     52.72 o
  18   2  12       57.42       -2.60     65.08 o
  20   2  12     3009.68     2914.70    243.71 o
 -27   3  12     4503.02     5292.51    316.81 o
 -25   3  12     1446.68     1651.63    169.49 o
 -23   3  12     9752.16     9335.86    431.12 o
 -21   3  12     1473.16     1418.56    130.34 o
 -19   3  12    10955.59    10360.83    300.30 o
 -17   3  12      732.47      842.35     79.48 o
 -15   3  12    16878.01    17414.61    366.20 o
 -13   3  12    21263.88    20752.84    382.26 o
 -11   3  12     7111.67     7117.23    218.24 o
  -9   3  12     7362.67     6819.28    202.33 o
  -7   3  12      920.33      759.30     62.54 o
  -5   3  12    19608.47    18871.06    280.44 o
  -3   3  12    52657.23    51522.54    467.29 o
  -1   3  12      574.69      606.26     74.71 o
   1   3  12     9036.73     8835.10    275.31 o
   3   3  12     2427.99     2292.22     83.22 o
   5   3  12     1967.26     1853.97     90.22 o
   7   3  12    12126.09    12147.28    313.30 o
   9   3  12     8005.35     7705.81    260.47 o
  11   3  12    26536.07    26172.99    494.52 o
  13   3  12    15045.16    15646.12    396.32 o
  15   3  12      157.48      230.71     72.98 o
  17   3  12     7002.58     6907.31    328.66 o
  19   3  12     3459.48     3292.57    319.70 o
  21   3  12    11757.48    12761.74    664.43 o
 -28   4  12      454.01      341.24     93.91 o
 -26   4  12     5108.69     4441.41    365.63 o
 -24   4  12       96.46      164.02    103.86 o
 -22   4  12     3729.32     3664.03    320.29 o
 -20   4  12     6501.94     6610.32    245.34 o
 -18   4  12     2060.74     1834.67    124.14 o
 -16   4  12    20826.77    20811.80    406.37 o
 -14   4  12     2684.64     2598.89    156.56 o
 -12   4  12    24519.42    24320.66    397.40 o
 -10   4  12    30101.46    31094.50    338.48 o
  -8   4  12    13874.10    13614.63    231.75 o
  -6   4  12    67576.21    67961.92    522.30 o
  -4   4  12     2149.35     2079.09     92.23 o
  -2   4  12    29294.96    29738.79    379.84 o
   0   4  12    44492.40    44815.21    623.88 o
   2   4  12    16071.17    15599.78    402.82 o
   4   4  12    41570.19    41546.50    490.65 o
   6   4  12     1155.16     1002.03     73.83 o
   8   4  12    22723.62    23656.65    446.95 o
  10   4  12     7803.21     7924.82    269.85 o
  12   4  12     8382.97     8709.17    336.22 o
  14   4  12     8067.71     9021.39    420.16 o
  16   4  12      662.72      555.35    116.71 o
  18   4  12     2696.53     2186.63    255.81 o
  20   4  12     1747.22     1876.92    239.75 o
 -27   5  12        2.32      103.70    309.28 o
 -25   5  12     2268.13     2479.93    270.88 o
 -23   5  12      855.78     1061.22    186.11 o
 -21   5  12      199.80        4.15     84.53 o
 -19   5  12     3609.46     3304.46    204.07 o
 -17   5  12      166.66      139.53     55.83 o
 -15   5  12      334.32      363.54     63.09 o
 -13   5  12       28.38       16.18     34.94 o
 -11   5  12     2043.92     2109.91    101.37 o
  -9   5  12    21277.18    21183.54    333.46 o
  -7   5  12     7292.81     7230.08    160.95 o
  -5   5  12      581.35      509.97     63.36 o
  -3   5  12        3.48      -25.48     27.29 o
  -1   5  12     3052.44     2877.26    158.54 o
   1   5  12     9997.21     9656.26    248.03 o
   3   5  12      324.12      264.19     65.81 o
   5   5  12     1617.81     1431.08     99.12 o
   7   5  12     1575.06     1663.74    137.20 o
   9   5  12     3342.67     3128.57    193.48 o
  11   5  12     1971.08     1933.32    220.14 o
  13   5  12     1441.76     1297.33    138.07 o
  15   5  12     5875.38     6195.99    406.71 o
  17   5  12      927.13      929.24    178.62 o
  19   5  12      986.93      729.23    169.79 o
 -26   6  12     1265.96     1489.86    303.63 o
 -24   6  12      502.87      241.80    137.66 o
 -22   6  12        5.76       91.43    107.66 o
 -20   6  12      561.30      548.03    132.32 o
 -18   6  12      350.12      241.91     93.76 o
 -16   6  12     9717.15     9743.58    442.21 o
 -14   6  12     6822.47     6123.35    226.61 o
 -12   6  12       63.97       26.47     58.43 o
 -10   6  12     4991.17     4912.34    142.14 o
  -8   6  12     1445.48     1364.98     60.29 o
  -6   6  12     1977.24     2023.24    106.45 o
  -4   6  12      877.17      869.86     66.80 o
  -2   6  12    13502.90    12545.36    170.25 o
   0   6  12    19584.36    19534.75    280.74 o
   2   6  12     1121.72      977.90     76.63 o
   4   6  12     3771.00     3458.30    157.87 o
   6   6  12     8648.84     8611.49    280.13 o
   8   6  12     6878.54     7509.67    362.05 o
  10   6  12     4142.58     3449.78    243.80 o
  12   6  12     2621.85     2520.99    376.61 o
  14   6  12      376.84      283.47     97.17 o
  16   6  12      532.86      612.50    148.38 o
  18   6  12      225.71       36.09    231.58 o
 -25   7  12     3217.27     3433.00    330.47 o
 -23   7  12     4047.99     3653.67    348.43 o
 -21   7  12      255.08      421.21    127.86 o
 -19   7  12    21076.84    21341.28   1248.44 o
 -17   7  12     4706.04     4572.43    327.52 o
 -15   7  12     5831.94     5875.54    349.24 o
 -13   7  12     3099.14     2986.24    202.18 o
 -11   7  12      856.46      753.20     82.72 o
  -9   7  12    14498.20    14219.51    376.92 o
  -7   7  12      565.62      617.70     56.61 o
  -5   7  12    10639.94    10977.05    192.82 o
  -3   7  12    11986.62    11839.27    240.64 o
  -1   7  12      208.25      233.69     35.35 o
   1   7  12    17875.21    18353.76    369.36 o
   3   7  12     1953.16     1759.19    116.53 o
   5   7  12     3679.25     3370.40    161.41 o
   7   7  12    13187.84    13987.90    373.55 o
   9   7  12       38.97       26.61     88.25 o
  11   7  12    19673.75    18737.67    988.44 o
  13   7  12     1628.67     1558.27    287.45 o
  15   7  12     4385.48     3398.27    456.81 o
  17   7  12     2694.21     3062.29    470.14 o
 -24   8  12       44.10      261.36    100.77 o
 -22   8  12     4437.62     4923.47    380.29 o
 -20   8  12     6786.59     6657.05    488.35 o
 -18   8  12      949.10      995.25    166.84 o
 -16   8  12    10079.34    10860.83    497.78 o
 -14   8  12      146.95      344.41    112.32 o
 -12   8  12     2727.84     2701.99    231.04 o
 -10   8  12      945.60      806.40    104.95 o
  -8   8  12    10735.32    10891.06    338.22 o
  -6   8  12    21368.85    22601.48    406.01 o
  -4   8  12      807.10      748.55     64.20 o
  -2   8  12     6823.89     5916.95    167.12 o
   0   8  12      136.82      179.45     38.74 o
   2   8  12     6997.54     6993.14    236.23 o
   4   8  12    10801.74    10157.57    288.03 o
   6   8  12      842.78      700.77     97.87 o
   8   8  12     3825.75     4035.68    447.23 o
  10   8  12     5417.77     5280.84    530.80 o
  12   8  12     2461.48     2659.92    395.47 o
  14   8  12     5398.56     4679.80    543.44 o
  16   8  12      190.16      130.68    149.08 o
 -21   9  12      671.32      785.40    166.87 o
 -19   9  12        2.09      -15.57    147.11 o
 -17   9  12     2433.02     2396.01    324.96 o
 -15   9  12     2097.58     2003.81    224.37 o
 -13   9  12     1992.26     2133.32    220.47 o
 -11   9  12     1405.71     1435.26    174.51 o
  -9   9  12       29.15      -14.85     68.30 o
  -7   9  12      535.82      480.83     75.92 o
  -5   9  12      221.86      127.66     56.13 o
  -3   9  12    11604.89    12107.37    285.30 o
  -1   9  12       40.59        1.35     37.40 o
   1   9  12     1018.42     1034.58     79.58 o
   3   9  12      285.51      232.94     79.20 o
   5   9  12      111.28      -11.59     53.91 o
   7   9  12      148.73      162.37     57.64 o
   9   9  12     2486.97     2425.54    468.61 o
  11   9  12      134.02       16.66    102.46 o
  13   9  12      360.03      287.86    113.53 o
  15   9  12        1.61      128.28    105.16 o
 -20  10  12     2855.78     3554.38    325.07 o
 -18  10  12      345.03      371.49    289.24 o
 -16  10  12     1690.22     1750.12    266.21 o
 -14  10  12        0.65       34.29    100.13 o
 -12  10  12    17416.01    18171.60    615.38 o
 -10  10  12    14270.27    15199.57    543.04 o
  -8  10  12     4041.81     3763.31    431.77 o
  -6  10  12    10182.13     9355.41    459.78 o
  -4  10  12      334.05      200.58     56.13 o
  -2  10  12     4281.87     3916.72    192.56 o
   0  10  12     1807.95     1523.62    123.82 o
   2  10  12    17012.28    17680.91    422.09 o
   4  10  12    13537.67    13794.78    367.16 o
   6  10  12       32.05      -26.39     52.55 o
   8  10  12     1042.17     1219.61    338.63 o
  10  10  12        2.72      -24.85    123.96 o
  12  10  12     3175.52     3155.63    305.61 o
 -17  11  12      785.31      680.65    255.92 o
 -15  11  12     2004.23     2385.80    339.32 o
 -13  11  12     5049.42     4903.12    339.86 o
 -11  11  12      982.51     1082.77    258.86 o
  -9  11  12    12693.36    13407.89    586.88 o
  -7  11  12     7010.84     6686.30    406.69 o
  -5  11  12      797.68      734.62    178.66 o
  -3  11  12     4207.51     4172.46    316.04 o
  -1  11  12     2779.60     2781.86    200.54 o
   1  11  12     6612.56     6979.76    317.04 o
   3  11  12     3855.49     3941.44    212.58 o
   5  11  12     4502.35     4531.19    266.99 o
   7  11  12    11721.09    11324.62    789.86 o
   9  11  12      375.67      617.09    140.23 o
 -14  12  12      839.11     1625.07    318.44 o
 -12  12  12     3760.22     3782.19    338.07 o
 -10  12  12       17.26      111.91    162.94 o
  -8  12  12        1.65       -5.70    101.50 o
  -6  12  12      988.43     1095.53    326.12 o
  -4  12  12      263.81      159.09     87.04 o
  -2  12  12     2540.24     2974.64    282.11 o
   0  12  12       22.03       32.67     79.75 o
   2  12  12      209.95      184.18    106.04 o
   4  12  12     1622.83     1979.97    179.81 o
   6  12  12      926.12      856.71    134.47 o
  -9  13  12      158.59       94.70     88.22 o
  -7  13  12      511.01      264.68    122.46 o
  -5  13  12      266.94      327.52    112.61 o
  -3  13  12      289.80      243.87    337.40 o
  -1  13  12        9.61      -45.55     99.49 o
   1  13  12      222.41      179.80    160.90 o
 -29   1  13      690.27      524.60     94.02 o
 -27   1  13      550.41      381.04     77.67 o
 -25   1  13     7073.49     6680.23    332.77 o
 -23   1  13      260.09      325.25    108.28 o
 -21   1  13     2486.81     2783.56    172.67 o
 -19   1  13       75.64       98.60     67.22 o
 -17   1  13      420.50      320.56     64.84 o
 -15   1  13    37764.28    37836.43    556.26 o
 -13   1  13     2115.82     2138.11    129.60 o
 -11   1  13     6124.92     5992.44    207.06 o
  -9   1  13        8.42       39.78     34.35 o
  -7   1  13    19857.19    18537.51    342.56 o
  -5   1  13    37714.95    37372.53    422.04 o
  -3   1  13    10648.98    10575.14    303.73 o
  -1   1  13    48093.76    47459.79    565.29 o
   1   1  13       83.61       33.11     35.52 o
   3   1  13    10608.27    10652.58    184.78 o
   5   1  13     8316.95     8262.38    255.47 o
   7   1  13    32810.49    32255.61    520.47 o
   9   1  13    25077.62    25296.99    477.69 o
  11   1  13       97.30       66.49     46.42 o
  13   1  13     1255.88     1070.08    112.63 o
  15   1  13     1337.32     1358.24    127.79 o
  17   1  13     7658.09     8030.15    316.00 o
  19   1  13     1608.57     1447.99    155.45 o
 -28   2  13     9713.60    10318.53    381.28 o
 -26   2  13      385.94      265.76    117.45 o
 -24   2  13    12083.32    12507.51    442.13 o
 -22   2  13     4216.76     3669.84    234.81 o
 -20   2  13    18347.91    18823.37    430.26 o
 -18   2  13    23958.23    24168.01    468.37 o
 -16   2  13        4.62       -5.80     47.73 o
 -14   2  13    29860.65    28553.96    471.79 o
 -12   2  13     6249.76     5586.31    202.46 o
 -10   2  13     6809.18     6468.67    210.27 o
  -8   2  13    20403.94    20174.03    416.77 o
  -6   2  13     5225.66     4568.48    147.99 o
  -4   2  13    75370.40    75813.24    600.00 o
  -2   2  13    24209.07    24240.01    463.00 o
   0   2  13      510.26      623.95     72.65 o
   2   2  13    10569.46    10866.10    201.49 o
   4   2  13        0.44        2.08     18.84 o
   6   2  13    24899.30    24493.67    449.36 o
   8   2  13    17765.16    17933.54    396.79 o
  10   2  13     3675.95     3657.03    189.00 o
  12   2  13    21328.09    21334.42    466.69 o
  14   2  13     3189.62     3153.16    188.71 o
  16   2  13     8892.95     9626.98    340.55 o
  18   2  13      728.87      495.56    108.43 o
  20   2  13     7607.71     8738.91    421.76 o
 -27   3  13      849.37     1039.21    144.09 o
 -25   3  13     1523.26     1212.87    292.44 o
 -23   3  13      158.45      107.31     67.41 o
 -21   3  13    12870.55    13325.79    569.40 o
 -19   3  13     3310.46     3392.36    240.13 o
 -17   3  13     3001.41     3025.68    163.64 o
 -15   3  13     2562.72     2574.32    146.31 o
 -13   3  13     1283.64     1244.84    100.99 o
 -11   3  13     5988.71     5637.35    196.87 o
  -9   3  13      166.60      100.99     44.56 o
  -7   3  13    14412.40    13666.38    251.44 o
  -5   3  13     5688.20     5424.10    158.24 o
  -3   3  13      417.94      426.50     48.07 o
  -1   3  13     9658.65     9211.91    290.10 o
   1   3  13       26.82       30.83     38.43 o
   3   3  13     3938.77     3702.33    148.64 o
   5   3  13     2949.31     3399.24    141.37 o
   7   3  13       61.41       41.97     62.29 o
   9   3  13    10880.96    10647.65    315.43 o
  11   3  13      115.40      144.41     63.11 o
  13   3  13     3262.28     3227.95    189.11 o
  15   3  13      116.69       47.39     62.35 o
  17   3  13        3.40      -47.45     63.98 o
  19   3  13     5291.82     5102.78    398.11 o
 -26   4  13      953.39      876.45    179.43 o
 -24   4  13     2655.94     2768.89    216.22 o
 -22   4  13       95.13       72.99     58.17 o
 -20   4  13     2708.22     2166.36    144.66 o
 -18   4  13     1361.56     1242.90     96.16 o
 -16   4  13      611.62      628.83    102.19 o
 -14   4  13    10066.80     9812.78    274.80 o
 -12   4  13        8.98       -0.42     40.47 o
 -10   4  13      102.01       65.26     35.56 o
  -8   4  13      207.94      171.03     70.63 o
  -6   4  13      633.96      529.68     50.49 o
  -4   4  13     6643.78     6205.40    166.73 o
  -2   4  13       71.29      123.46     40.80 o
   0   4  13       18.90       12.10     47.61 o
   2   4  13     1270.02     1082.05     84.77 o
   4   4  13    23386.42    23014.31    406.94 o
   6   4  13      449.53      396.94     50.00 o
   8   4  13      351.51      294.53     56.66 o
  10   4  13       93.32       57.52     55.92 o
  12   4  13      843.06      851.71     98.97 o
  14   4  13     1816.47     1657.48    144.62 o
  16   4  13     3001.72     2676.56    226.16 o
  18   4  13      849.87      719.76    128.41 o
 -27   5  13     2396.16     2493.04    285.63 o
 -25   5  13     3797.83     3626.87    331.87 o
 -23   5  13     1715.29     1244.77    181.11 o
 -21   5  13     3661.12     3712.17    230.58 o
 -19   5  13     3570.69     3254.32    203.98 o
 -17   5  13     6111.13     6194.49    207.83 o
 -15   5  13    15859.84    16561.31    321.42 o
 -13   5  13      983.69     1005.36     77.43 o
 -11   5  13    42103.56    43195.50    522.96 o
  -9   5  13     4319.10     4045.06    151.20 o
  -7   5  13    14106.43    14102.85    235.29 o
  -5   5  13     9913.07     9964.00    198.81 o
  -3   5  13     9717.99     9645.49    199.84 o
  -1   5  13    84739.20    84985.97    897.20 o
   1   5  13       64.79      -17.29     40.04 o
   3   5  13    68181.92    70844.48    693.41 o
   5   5  13     2207.03     2030.29    118.08 o
   7   5  13     4293.09     3622.76    204.46 o
   9   5  13    19226.40    19607.25    548.34 o
  11   5  13       17.26       36.52     47.95 o
  13   5  13    16607.82    15763.88    511.39 o
  15   5  13     1557.33     1366.71    240.48 o
  17   5  13     2081.05     1772.81    336.89 o
  19   5  13     3108.81     2766.48    302.31 o
 -26   6  13      333.91      734.33    172.24 o
 -24   6  13     7458.90     8188.45    731.32 o
 -22   6  13     6264.08     6307.01    411.21 o
 -20   6  13     1115.16     1086.02    177.81 o
 -18   6  13     6804.77     6879.98    394.36 o
 -16   6  13     1954.09     2350.41    192.37 o
 -14   6  13     6021.36     5966.71    231.23 o
 -12   6  13     2804.25     3002.68    162.85 o
 -10   6  13    16232.38    16979.89    381.71 o
  -8   6  13    29922.23    31680.99    484.91 o
  -6   6  13       10.65       24.52     30.51 o
  -4   6  13     3656.73     4007.98    143.51 o
  -2   6  13     5267.76     5184.83    137.39 o
   0   6  13    15813.55    15984.49    339.99 o
   2   6  13    53081.45    52809.73    617.74 o
   4   6  13     4298.98     3902.37    171.37 o
   6   6  13     2256.97     1981.68    123.78 o
   8   6  13     4538.10     4563.11    238.27 o
  10   6  13     2046.66     2239.28    173.31 o
  12   6  13     4649.82     4827.26    522.92 o
  14   6  13     2910.34     3453.10    457.80 o
  16   6  13     8080.93     7425.64    674.17 o
  18   6  13     8029.09     8774.45    654.79 o
 -25   7  13      296.45      143.51    109.01 o
 -23   7  13      166.63      279.20    138.93 o
 -21   7  13     1766.49     1689.96    228.09 o
 -19   7  13      183.94      223.48     97.12 o
 -17   7  13       49.90      -92.75     95.99 o
 -15   7  13      397.65      266.67     96.89 o
 -13   7  13     3510.76     3526.46    220.62 o
 -11   7  13     3762.82     3682.34    178.28 o
  -9   7  13      664.29      543.23     83.49 o
  -7   7  13     2016.18     1735.58    100.03 o
  -5   7  13      738.95      786.51     67.56 o
  -3   7  13      135.59      147.12     49.70 o
  -1   7  13       17.89      -28.41     39.35 o
   1   7  13       12.02       23.99     40.11 o
   3   7  13     2557.58     2633.85    147.14 o
   5   7  13     3532.97     3611.53    172.03 o
   7   7  13     3939.04     3669.49    227.11 o
   9   7  13       41.45      108.97    133.67 o
  11   7  13       48.67     -140.46    144.02 o
  13   7  13     2312.18     2243.16    361.76 o
  15   7  13     2127.92     1741.08    347.50 o
  17   7  13       27.30       13.24    171.26 o
 -22   8  13     1186.10     1280.53    206.73 o
 -20   8  13     4395.07     3790.20    460.24 o
 -18   8  13     5472.75     5325.89    367.52 o
 -16   8  13      852.57      796.03    141.06 o
 -14   8  13     3527.67     3443.27    273.35 o
 -12   8  13     3939.23     3834.35    231.53 o
 -10   8  13     1542.07     1411.26    114.72 o
  -8   8  13     3689.91     3568.09    171.99 o
  -6   8  13        0.55       -6.59     41.94 o
  -4   8  13      291.54      136.07     30.43 o
  -2   8  13     8119.24     8109.77    201.03 o
   0   8  13       63.30       57.27     43.63 o
   2   8  13     2205.15     2331.43    141.48 o
   4   8  13      671.97      693.55     81.15 o
   6   8  13      767.65      901.48    112.77 o
   8   8  13     4774.19     4711.75    332.30 o
  10   8  13      380.52      401.04    154.67 o
  12   8  13     6582.10     6000.86    597.96 o
  14   8  13       54.70       91.08    136.18 o
 -21   9  13     8281.13     8585.59    499.27 o
 -19   9  13     4929.68     4809.17    362.06 o
 -17   9  13     1470.82     1482.51    202.28 o
 -15   9  13     3001.69     2968.49    267.28 o
 -13   9  13      462.28      293.86    110.38 o
 -11   9  13    20973.36    24439.46    685.71 o
  -9   9  13     3430.86     3531.22    217.63 o
  -7   9  13     9948.45    10270.00    290.80 o
  -5   9  13     7310.31     7564.71    267.90 o
  -3   9  13      988.15     1110.23    106.61 o
  -1   9  13    18112.91    18510.32    368.57 o
   1   9  13      249.13      194.05     42.82 o
   3   9  13    22242.92    23830.96    467.52 o
   5   9  13     8580.87     8756.91    317.05 o
   7   9  13      606.65      611.97    105.25 o
   9   9  13     5676.88     5650.37    306.96 o
  11   9  13      677.82      417.97    117.31 o
  13   9  13    11867.98    11472.53   1016.67 o
 -20  10  13       79.68       17.89     91.59 o
 -18  10  13     1545.88     1565.29    215.13 o
 -16  10  13       77.05      104.62     84.84 o
 -14  10  13     8220.47     9014.22    459.75 o
 -12  10  13      131.24       98.06     88.08 o
 -10  10  13     2807.19     2291.53    346.61 o
  -8  10  13     5982.10     5668.39    541.20 o
  -6  10  13     2484.12     2583.71    207.34 o
  -4  10  13     5465.69     5722.09    240.19 o
  -2  10  13        2.79      -40.11     55.71 o
   0  10  13     4409.73     4138.50    207.30 o
   2  10  13     5721.58     6278.77    259.35 o
   4  10  13     1662.20     1608.06    152.58 o
   6  10  13     4403.31     4583.71    224.19 o
   8  10  13       53.98       78.27     64.48 o
  10  10  13      509.13      499.16    102.65 o
  12  10  13     1067.65     1115.94    190.65 o
 -17  11  13        7.14      114.57    183.26 o
 -15  11  13       60.08      102.93     98.67 o
 -13  11  13      184.84      258.65    142.52 o
 -11  11  13       28.07      -56.14    144.42 o
  -9  11  13      417.99      180.32     91.45 o
  -7  11  13      639.49      815.34    157.09 o
  -5  11  13      636.32      737.98    145.46 o
  -3  11  13      554.86      500.49    282.32 o
  -1  11  13      434.84      414.65     81.08 o
   1  11  13       49.08      -39.45     70.54 o
   3  11  13     1578.85     1630.91    146.02 o
   5  11  13        5.65       12.37     73.86 o
   7  11  13      474.68      398.32    125.63 o
   9  11  13       82.44       51.45     88.08 o
 -14  12  13     2452.86     2494.19    405.76 o
 -12  12  13      259.59      -82.53     88.79 o
 -10  12  13     3426.34     3662.14    454.11 o
  -8  12  13     4593.14     4191.53    377.47 o
  -6  12  13        1.72       86.13    193.74 o
  -4  12  13     2969.13     2762.67    280.37 o
  -2  12  13      309.23      215.34    168.45 o
   0  12  13      458.05      314.10    101.52 o
   2  12  13     2609.67     2246.30    195.22 o
   4  12  13        4.79      -26.44     69.87 o
  -5  13  13     5723.05     5289.70    394.73 o
  -3  13  13      970.20     1270.66    202.35 o
 -28   0  14      431.04      364.69    115.27 o
 -26   0  14    12705.99    13337.16    593.06 o
 -24   0  14     4992.18     4907.16    489.40 o
 -22   0  14      357.15      454.89    180.22 o
 -20   0  14    16014.00    15906.41    587.76 o
 -18   0  14     2007.51     2085.53    203.19 o
 -16   0  14    47943.71    48465.09    916.66 o
 -14   0  14    48179.89    47537.29    894.17 o
 -12   0  14     9348.48     9157.87    376.99 o
 -10   0  14    12524.83    12810.06    429.07 o
  -8   0  14     2338.97     2194.91    176.22 o
  -6   0  14    88949.81    88184.54   1088.32 o
  -4   0  14     3729.96     3753.64    182.66 o
  -2   0  14    53041.20    52711.39    869.53 o
   0   0  14    17620.63    17196.16    595.65 o
   2   0  14     1098.40      944.68    129.53 o
   4   0  14    65375.79    65763.93   1039.40 o
   6   0  14     1406.32     1380.52    163.62 o
   8   0  14    16967.12    16852.90   1074.17 o
  10   0  14     3470.82     3403.62    263.38 o
  12   0  14      628.45      563.36    114.15 o
  14   0  14    14092.32    14515.80    583.24 o
  16   0  14      895.00      803.05    152.45 o
  18   0  14     5542.81     5201.19   1152.09 o
  20   0  14      674.98      685.12    155.04 o
 -27   1  14     2685.40     2559.36    187.41 o
 -25   1  14      223.64      610.76    118.99 o
 -23   1  14     6534.32     6040.05    373.93 o
 -21   1  14       82.47       54.45     51.95 o
 -19   1  14     7344.70     7122.78    265.34 o
 -17   1  14      465.70      575.12     85.75 o
 -15   1  14     5430.62     4603.50    225.04 o
 -13   1  14    18147.41    18661.60    468.50 o
 -11   1  14     2637.10     2486.43    136.52 o
  -9   1  14    15200.39    14631.23    321.74 o
  -7   1  14     3515.71     3333.46    151.42 o
  -5   1  14     3032.87     2951.64    127.79 o
  -3   1  14     6082.15     5391.85    228.71 o
  -1   1  14     3406.42     3382.09    213.65 o
   1   1  14     6059.25     5443.45    204.73 o
   3   1  14    15729.62    16153.34    290.62 o
   5   1  14      263.46      150.90     51.07 o
   7   1  14    10019.29    10089.59    302.07 o
   9   1  14      620.26      621.63     83.93 o
  11   1  14     9611.03     9933.77    321.07 o
  13   1  14     3411.45     3107.20    189.09 o
  15   1  14      221.14      175.24     57.26 o
  17   1  14     7679.16     7818.93    324.01 o
  19   1  14      507.71      657.11    102.98 o
 -28   2  14      443.54      622.24    109.36 o
 -26   2  14       84.61      -17.94     61.55 o
 -24   2  14       77.08      148.14    137.58 o
 -22   2  14      224.97      177.90     74.18 o
 -20   2  14      481.44      405.53     76.48 o
 -18   2  14     2198.20     2056.82    145.59 o
 -16   2  14     2394.56     2430.60    147.62 o
 -14   2  14     1185.16      962.44     92.40 o
 -12   2  14       47.73       -5.75     42.59 o
 -10   2  14      173.06      157.71     42.00 o
  -8   2  14     1943.76     1664.13    109.12 o
  -6   2  14    18889.27    18427.94    308.17 o
  -4   2  14     5243.49     4744.60    157.01 o
  -2   2  14      141.21      126.88     48.56 o
   0   2  14       77.80      150.44     44.91 o
   2   2  14     1323.95     1154.54     99.77 o
   4   2  14      881.91      714.09     54.31 o
   6   2  14     1097.37      984.08     98.28 o
   8   2  14     6483.57     6240.04    244.57 o
  10   2  14     4086.41     4084.22    206.24 o
  12   2  14     2516.85     2309.91    163.28 o
  14   2  14      163.95      186.69     69.61 o
  16   2  14      891.34      900.92    131.50 o
  18   2  14     1047.55      925.63    174.51 o
 -27   3  14     4574.09     4934.02    303.66 o
 -25   3  14      725.16     1058.18    144.42 o
 -23   3  14     5009.46     5222.53    298.34 o
 -21   3  14      786.57      726.15     93.86 o
 -19   3  14    17230.52    17573.57    370.35 o
 -17   3  14     9797.36    10272.43    305.07 o
 -15   3  14      239.34      223.32     71.36 o
 -13   3  14     5423.81     5528.77    226.74 o
 -11   3  14     7782.39     7512.24    231.92 o
  -9   3  14     9994.30     9811.43    259.86 o
  -7   3  14     2415.30     2546.68    113.32 o
  -5   3  14    16980.63    16400.09    286.47 o
  -3   3  14    25295.77    26429.76    368.93 o
  -1   3  14     5325.40     4851.71    217.75 o
   1   3  14      348.59      384.75     72.17 o
   3   3  14     8845.08     8516.73    283.61 o
   5   3  14     7397.33     7074.31    325.26 o
   7   3  14    36366.27    36562.28    581.88 o
   9   3  14     4978.52     5027.86    309.98 o
  11   3  14     2452.48     2334.56    162.25 o
  13   3  14    10571.18    10625.89    423.73 o
  15   3  14     2795.51     2740.49    188.20 o
  17   3  14     8137.40     8076.47    399.20 o
  19   3  14      540.51      315.93    107.06 o
 -26   4  14     5063.67     5134.97    300.35 o
 -24   4  14     3097.16     2642.63    253.92 o
 -22   4  14     2104.26     1875.05    172.28 o
 -20   4  14    16240.33    16241.07    393.92 o
 -18   4  14      331.22      207.62     72.62 o
 -16   4  14     6818.56     7583.56    255.06 o
 -14   4  14     9941.02     9625.56    275.75 o
 -12   4  14     4864.91     4564.84    183.80 o
 -10   4  14    29702.91    31343.05    576.27 o
  -8   4  14     4095.88     3615.84    132.11 o
  -6   4  14    37093.73    37386.81    423.55 o
  -4   4  14     9308.90     9660.15    218.26 o
  -2   4  14    21327.25    21701.34    710.02 o
   0   4  14    43535.74    42679.25    657.76 o
   2   4  14     6952.99     6821.81    211.48 o
   4   4  14    22720.84    23472.44    386.68 o
   6   4  14      325.20      304.24     62.18 o
   8   4  14    10517.66    10397.32    317.83 o
  10   4  14    12259.05    12220.67    356.98 o
  12   4  14     5515.14     5570.25    251.52 o
  14   4  14     4467.53     4178.49    229.86 o
  16   4  14       28.55        5.75     85.39 o
  18   4  14     3466.32     3365.73    262.32 o
 -25   5  14      419.40      707.70    385.55 o
 -23   5  14     4176.54     3527.52    432.94 o
 -21   5  14     2613.23     2339.01    184.77 o
 -19   5  14      921.78     1007.62    144.45 o
 -17   5  14      273.00      237.86     52.72 o
 -15   5  14      290.32      278.42     75.63 o
 -13   5  14     3188.17     3035.24    135.39 o
 -11   5  14      144.98      155.17     48.17 o
  -9   5  14     6702.35     6803.38    175.11 o
  -7   5  14      356.67      339.77     41.98 o
  -5   5  14      380.53      357.41     42.35 o
  -3   5  14     7030.74     7364.87    186.15 o
  -1   5  14      200.36      115.36     93.18 o
   1   5  14    29676.51    31175.21    507.54 o
   3   5  14     1997.23     1962.16    119.32 o
   5   5  14     2968.16     2853.96    142.67 o
   7   5  14      104.78      175.51     59.69 o
   9   5  14      161.31      189.57     62.82 o
  11   5  14     5039.47     4898.81    232.38 o
  13   5  14      171.65       24.79     77.88 o
  15   5  14       15.31       95.41     78.77 o
  17   5  14     1187.57     1332.79    168.93 o
 -26   6  14       12.93       74.10    308.09 o
 -24   6  14      109.76       71.78    115.22 o
 -22   6  14      669.36      859.55    162.87 o
 -20   6  14     2391.54     2276.41    240.86 o
 -18   6  14      157.31      226.96    186.60 o
 -16   6  14     4651.00     4658.75    265.18 o
 -14   6  14    11422.78    11743.49    329.89 o
 -12   6  14      387.78      461.23     73.81 o
 -10   6  14     7804.76     6751.21    239.07 o
  -8   6  14      105.29       59.76     35.20 o
  -6   6  14    10478.59    10085.44    277.07 o
  -4   6  14    14221.77    14409.68    340.54 o
  -2   6  14      629.92      645.47     81.96 o
   0   6  14     6305.90     5921.28    214.22 o
   2   6  14     5924.58     5141.39    199.24 o
   4   6  14     1983.13     2116.22    129.40 o
   6   6  14      146.16      210.62     73.66 o
   8   6  14     6028.14     5576.97    290.06 o
  10   6  14     5612.29     5498.20    369.53 o
  12   6  14       56.48       60.70     86.67 o
  14   6  14       14.93      -40.72     82.89 o
  16   6  14     2323.27     2546.69    231.66 o
 -23   7  14     7699.02     8585.76    504.02 o
 -21   7  14      579.19      468.35    142.01 o
 -19   7  14    15535.58    16813.49    646.03 o
 -17   7  14     4232.88     4126.47    703.25 o
 -15   7  14     2782.30     2641.15    260.67 o
 -13   7  14     9282.13     9088.66    291.63 o
 -11   7  14      177.25      207.90     72.56 o
  -9   7  14    21984.20    24557.47    452.37 o
  -7   7  14     4568.40     4476.97    189.91 o
  -5   7  14      500.39      522.31     58.75 o
  -3   7  14    14341.42    15275.36    290.99 o
  -1   7  14       23.79       40.61     43.58 o
   1   7  14    12855.07    12404.37    319.20 o
   3   7  14      543.79      427.18     73.05 o
   5   7  14     1160.43     1084.81     99.77 o
   7   7  14    12101.18    12420.26    404.70 o
   9   7  14     2867.83     2925.57    272.46 o
  11   7  14     9591.68     9620.11    610.97 o
  13   7  14     2454.30     2265.48    264.38 o
  15   7  14      325.13      256.12    106.64 o
 -22   8  14     3532.23     3674.38    335.84 o
 -20   8  14     6968.09     7240.83    450.52 o
 -18   8  14       20.69     -101.03     79.23 o
 -16   8  14     3395.39     4083.67    311.30 o
 -14   8  14      250.18      165.02     75.08 o
 -12   8  14     5764.71     5261.67    277.27 o
 -10   8  14    14637.24    15832.29    409.52 o
  -8   8  14       32.17       36.12     47.62 o
  -6   8  14     6043.00     5884.84    217.46 o
  -4   8  14     2447.60     2401.99    169.38 o
  -2   8  14     1325.44     1088.22     94.29 o
   0   8  14    14467.83    14885.16    328.83 o
   2   8  14      132.10      106.35     38.86 o
   4   8  14     7649.72     7197.19    253.97 o
   6   8  14     1197.01     1193.01    185.24 o
   8   8  14     1289.28     1016.55    172.76 o
  10   8  14     4734.43     4648.85    353.77 o
  12   8  14       97.56       12.62    202.10 o
  14   8  14     3307.97     3643.94    532.02 o
 -21   9  14        4.48       47.35    101.92 o
 -19   9  14      210.91      154.96     92.65 o
 -17   9  14     3582.96     3408.93    305.33 o
 -15   9  14      337.46      418.33    123.42 o
 -13   9  14      366.65      406.46    139.40 o
 -11   9  14      825.21     1053.23    162.34 o
  -9   9  14        1.76      -75.96     62.97 o
  -7   9  14     1219.58     1431.55    142.78 o
  -5   9  14      159.04       22.78     51.04 o
  -3   9  14     2114.42     1965.48    142.23 o
  -1   9  14       60.02      -81.50     54.33 o
   1   9  14       29.33       76.07     45.45 o
   3   9  14      236.53      142.48     58.01 o
   5   9  14     3413.77     3646.14    193.53 o
   7   9  14      208.28      170.04    215.66 o
   9   9  14       91.29      194.55    132.18 o
  11   9  14      437.15      519.10    171.54 o
 -18  10  14      123.45      117.96     93.14 o
 -16  10  14     2245.93     2108.93    233.85 o
 -14  10  14     2916.98     2439.97    243.51 o
 -12  10  14     2625.91     2601.86    446.43 o
 -10  10  14    11635.86    12822.74    831.02 o
  -8  10  14      432.18      360.26    285.33 o
  -6  10  14      932.79      895.74    124.87 o
  -4  10  14     1054.71     1029.15    105.11 o
  -2  10  14     8521.61     8312.50    296.23 o
   0  10  14    10804.69    10757.51    336.74 o
   2  10  14     2552.46     2788.04    180.46 o
   4  10  14     6120.52     5797.08    291.31 o
   6  10  14      751.22      834.91    119.78 o
   8  10  14      366.17      391.66     83.75 o
  10  10  14      223.06       84.09     72.67 o
 -15  11  14     3483.21     3017.94    440.33 o
 -13  11  14     9800.62     9813.47    771.89 o
 -11  11  14      823.11      571.76    198.24 o
  -9  11  14     4842.59     4774.43    363.88 o
  -7  11  14     4228.51     3979.38    328.38 o
  -5  11  14     1360.02     1038.73    173.10 o
  -3  11  14     2359.39     2819.43    357.80 o
  -1  11  14       36.22       48.16     67.60 o
   1  11  14     9059.29     9802.82    391.04 o
   3  11  14    11904.85    12362.79    384.02 o
   5  11  14      272.00      410.41    131.33 o
   7  11  14     1988.35     1810.55    225.25 o
 -12  12  14      597.37      599.12    353.76 o
 -10  12  14       42.20      142.01    129.80 o
  -8  12  14       30.68     -114.23    109.14 o
  -6  12  14     1429.15     1860.04    236.94 o
  -4  12  14        7.38     -209.61    218.84 o
  -2  12  14     1683.00     1665.14    234.41 o
   0  12  14      745.74      690.86    151.93 o
   2  12  14      711.43      720.72    123.24 o
   4  12  14     2730.01     3026.04    233.32 o
 -27   1  15        4.69     -112.99     79.23 o
 -25   1  15     2183.97     2202.93    200.74 o
 -23   1  15      397.14      344.54     87.44 o
 -21   1  15     4542.09     4547.54    224.86 o
 -19   1  15    13500.76    13495.52    371.18 o
 -17   1  15     1445.67     1344.81    118.81 o
 -15   1  15    18431.00    18944.85    408.55 o
 -13   1  15     1181.18     1307.32    109.19 o
 -11   1  15    10646.92    10489.61    287.91 o
  -9   1  15     8013.79     7037.16    230.71 o
  -7   1  15    16157.22    15139.71    331.92 o
  -5   1  15    64962.00    65780.57    605.88 o
  -3   1  15     3599.18     3603.09    162.48 o
  -1   1  15     8845.07     8836.38    264.94 o
   1   1  15     7376.62     6893.21    261.39 o
   3   1  15    27970.60    26908.26    484.55 o
   5   1  15    27884.66    28364.73    509.79 o
   7   1  15     3786.58     3576.39    189.76 o
   9   1  15     3927.13     3617.70    196.19 o
  11   1  15     3321.56     2926.01    193.14 o
  13   1  15     2015.90     1906.34    155.05 o
  15   1  15      534.79      625.66    100.60 o
  17   1  15     5090.62     5154.01    271.11 o
  19   1  15     2589.67     2665.61    200.77 o
 -28   2  15     5078.83     5533.70    311.87 o
 -26   2  15     1733.23     1519.64    175.96 o
 -24   2  15     9027.72     9794.96    397.92 o
 -22   2  15     9696.59     8724.81    314.49 o
 -20   2  15     1897.07     2069.28    151.09 o
 -18   2  15    36354.02    38887.75    614.22 o
 -16   2  15     2390.59     2441.14    154.33 o
 -14   2  15     1962.20     2041.60    134.58 o
 -12   2  15     4312.53     4392.96    189.12 o
 -10   2  15     7598.69     7226.72    235.12 o
  -8   2  15    36608.10    37558.37    540.21 o
  -6   2  15     3916.81     3811.65    147.08 o
  -4   2  15    12546.95    12007.17    259.67 o
  -2   2  15     8108.99     7644.05    282.69 o
   0   2  15      139.18       71.21     40.95 o
   2   2  15    18416.58    18868.78    404.62 o
   4   2  15      257.75      302.70     67.11 o
   6   2  15    21011.71    21233.24    547.55 o
   8   2  15    21201.67    21941.58    473.12 o
  10   2  15      659.55      561.45     78.08 o
  12   2  15     8596.70     8517.79    353.26 o
  14   2  15      454.75      716.10     98.67 o
  16   2  15     9259.79     9926.06    365.01 o
  18   2  15     5697.52     5254.91    278.48 o
 -27   3  15      371.99      182.32    100.21 o
 -25   3  15     1426.38     1226.11    146.83 o
 -23   3  15       57.97       21.19     66.01 o
 -21   3  15     5418.34     5411.57    219.15 o
 -19   3  15      599.60      543.06     86.09 o
 -17   3  15      784.86     1055.36    104.11 o
 -15   3  15     1862.69     1585.47    119.43 o
 -13   3  15     1847.47     1812.37    123.02 o
 -11   3  15    10881.51    10855.17    289.28 o
  -9   3  15     2028.25     1798.45    116.55 o
  -7   3  15     4525.47     3945.24    148.66 o
  -5   3  15    15820.75    15845.36    294.51 o
  -3   3  15      578.26      633.37     63.18 o
  -1   3  15     7775.69     7160.67    276.14 o
   1   3  15      969.32      862.59    100.57 o
   3   3  15      849.75      768.86     67.12 o
   5   3  15    13851.74    13801.86    360.98 o
   7   3  15     2478.70     2449.49    158.30 o
   9   3  15    10385.33    10635.52    336.48 o
  11   3  15     1071.26     1084.93    117.76 o
  13   3  15       30.16     -158.64    141.75 o
  15   3  15      326.64      399.59     83.34 o
  17   3  15      139.05      123.96     84.57 o
 -26   4  15      584.54      430.11    103.12 o
 -24   4  15       96.18      -56.11    122.19 o
 -22   4  15       41.67       17.35     61.39 o
 -20   4  15      431.36      276.27     71.89 o
 -18   4  15     3186.96     2796.92    149.86 o
 -16   4  15      254.17      354.26     62.73 o
 -14   4  15     1342.08     1328.14    109.32 o
 -12   4  15      211.41      186.31     51.95 o
 -10   4  15     1139.92      970.55     86.83 o
  -8   4  15      520.54      406.47     73.94 o
  -6   4  15      172.21      177.06     50.30 o
  -4   4  15     2590.91     2299.56    113.71 o
  -2   4  15        3.49       21.37     49.69 o
   0   4  15      924.96      808.22    169.39 o
   2   4  15     3821.33     3368.60    153.42 o
   4   4  15     1464.45     1451.42    134.33 o
   6   4  15    13918.59    12653.71    355.14 o
   8   4  15      918.58      793.48    102.44 o
  10   4  15     1713.79     1672.17    208.67 o
  12   4  15     1666.44     1710.06    143.71 o
  14   4  15     1078.91      717.87    101.79 o
  16   4  15     2235.37     1861.17    191.19 o
 -25   5  15     3417.36     3946.81    343.18 o
 -23   5  15     1611.75     1531.11    215.70 o
 -21   5  15     4829.67     4843.38    416.98 o
 -19   5  15     8627.84     8234.01    294.52 o
 -17   5  15     1372.28     1290.99    100.31 o
 -15   5  15    19458.32    20835.62    696.32 o
 -13   5  15     2302.17     2133.35    135.84 o
 -11   5  15    25572.64    26340.95    430.80 o
  -9   5  15     7837.64     7901.55    197.36 o
  -7   5  15     2180.13     2025.35    100.41 o
  -5   5  15    21657.65    20634.66    490.92 o
  -3   5  15      511.82      594.97     68.81 o
  -1   5  15    53218.70    56139.62    882.14 o
   1   5  15     7101.43     6277.84    268.45 o
   3   5  15     4231.87     3813.77    170.06 o
   5   5  15     3615.42     3797.61    222.41 o
   7   5  15      208.17      226.97     65.41 o
   9   5  15    11851.19    12210.66    365.96 o
  11   5  15       11.06       22.06     55.66 o
  13   5  15     7838.37     8387.57    396.63 o
  15   5  15     2537.64     2545.62    230.51 o
  17   5  15      116.03      205.67     86.98 o
 -24   6  15     2790.41     3130.86    309.66 o
 -22   6  15     6442.92     7241.36    448.45 o
 -20   6  15      878.35      808.31    155.57 o
 -18   6  15     3903.30     3701.69    326.07 o
 -16   6  15       14.76       32.29     66.80 o
 -14   6  15     8790.80     8821.62    295.95 o
 -12   6  15    25085.38    27163.02    567.27 o
 -10   6  15       29.00      -21.04     51.92 o
  -8   6  15     1559.40     1691.97    120.87 o
  -6   6  15     2181.47     1933.28    127.30 o
  -4   6  15     3652.65     3513.04    174.75 o
  -2   6  15     3928.77     3862.11    272.79 o
   0   6  15     3420.35     3371.09    166.64 o
   2   6  15    16923.29    17216.90    375.36 o
   4   6  15     4865.02     4918.90    289.97 o
   6   6  15     1373.94     1309.04    139.05 o
   8   6  15     5129.18     5302.17    274.73 o
  10   6  15     3089.37     2966.63    284.19 o
  12   6  15    14585.02    14445.09    634.21 o
  14   6  15     2596.96     2499.88    280.33 o
  16   6  15     2238.04     2332.97    282.07 o
 -23   7  15      155.29       78.00    247.32 o
 -21   7  15      134.64       69.35     95.80 o
 -19   7  15       38.93      121.25    177.15 o
 -17   7  15      568.27      692.21    132.00 o
 -15   7  15       90.55        3.16     62.61 o
 -13   7  15      107.19      -47.34     59.09 o
 -11   7  15     1598.68     1764.17    129.26 o
  -9   7  15      236.34      277.98     59.38 o
  -7   7  15      443.49      474.78    106.26 o
  -5   7  15      103.66       67.37     38.40 o
  -3   7  15     3528.45     3689.29    185.02 o
  -1   7  15    13040.06    13210.38    314.24 o
   1   7  15     5996.09     6088.66    229.70 o
   3   7  15      432.48      400.78     64.58 o
   5   7  15       53.40       58.03     69.46 o
   7   7  15      554.26      599.60    140.50 o
   9   7  15      179.59      154.70    178.28 o
  11   7  15       13.09       49.80     82.57 o
  13   7  15     1024.78      667.30    144.44 o
  15   7  15     2579.40     3662.47    347.82 o
 -22   8  15     3762.68     3925.53    349.13 o
 -20   8  15     1065.14     1596.56    214.10 o
 -18   8  15      771.30     1033.24    172.06 o
 -16   8  15        6.85       -3.65     80.25 o
 -14   8  15      433.61      660.14    148.43 o
 -12   8  15     1826.82     1798.58    162.67 o
 -10   8  15     5496.33     5573.58    232.09 o
  -8   8  15     2512.52     2217.24    142.93 o
  -6   8  15        3.05       54.66     54.76 o
  -4   8  15       13.28       12.81     42.78 o
  -2   8  15     4269.38     4273.93    178.48 o
   0   8  15      188.15      219.82     50.01 o
   2   8  15      670.18      609.66     79.34 o
   4   8  15     1388.08     1293.16    169.94 o
   6   8  15      160.17       29.33    102.41 o
   8   8  15     8400.66     8483.42    470.13 o
  10   8  15      334.34      130.62    180.77 o
  12   8  15     2685.79     2489.29    273.72 o
 -21   9  15     3597.71     4158.24    359.54 o
 -19   9  15     2012.80     1406.15    209.81 o
 -17   9  15     1233.82     1078.69    179.06 o
 -15   9  15    10330.28    11250.27    525.63 o
 -13   9  15     1171.55     1168.40    170.03 o
 -11   9  15    17979.89    19165.12    528.56 o
  -9   9  15    14511.50    14766.13    609.32 o
  -7   9  15     2521.76     2997.93    209.81 o
  -5   9  15    10089.42    10040.01    337.85 o
  -3   9  15        0.18      -30.59     60.02 o
  -1   9  15    28030.46    29273.06    484.58 o
   1   9  15     5960.46     5654.67    216.73 o
   3   9  15     5055.48     5127.61    266.19 o
   5   9  15     4968.91     4881.41    351.27 o
   7   9  15      219.12       88.44    198.21 o
   9   9  15     8750.71     9018.73    885.43 o
  11   9  15      396.05      367.85    125.62 o
 -18  10  15     2010.22     2060.10    329.14 o
 -16  10  15       55.74       56.11    260.37 o
 -14  10  15     5447.23     6036.17    440.35 o
 -12  10  15     1627.95     2016.91    366.42 o
 -10  10  15      780.91     1017.56    260.22 o
  -8  10  15     2462.57     2116.75    233.16 o
  -6  10  15      580.76      618.90    106.90 o
  -4  10  15     6047.60     6276.77    263.16 o
  -2  10  15     1593.89     1309.59    126.30 o
   0  10  15      226.21      562.92    113.52 o
   2  10  15     7437.83     7688.74    297.85 o
   4  10  15      779.18      502.74    123.14 o
   6  10  15     1326.35     1885.08    226.07 o
   8  10  15        5.67      -28.12     94.61 o
 -15  11  15        2.25     -158.21    132.20 o
 -13  11  15      374.36      477.79    220.31 o
 -11  11  15      106.35      111.37    161.82 o
  -9  11  15      910.40      665.41    147.35 o
  -7  11  15        1.27      -93.27    105.07 o
  -5  11  15     1686.88     1443.88    164.80 o
  -3  11  15       86.47      166.01     91.06 o
  -1  11  15     1156.77     1124.62    140.26 o
   1  11  15       81.94      203.30     94.24 o
   3  11  15      983.36      828.72    222.52 o
   5  11  15      103.98      144.34    134.26 o
 -10  12  15      210.46      239.18    102.31 o
  -8  12  15     2677.83     2111.29    258.23 o
  -6  12  15       26.40     -187.46    137.30 o
  -4  12  15      777.02      456.51    122.70 o
  -2  12  15      268.97      393.73    152.31 o
   0  12  15      326.61      334.15    101.39 o
 -28   0  16      467.03      384.57    119.83 o
 -26   0  16     2378.33     2069.56    349.31 o
 -24   0  16     2029.64     2290.70    248.53 o
 -22   0  16      164.07      220.10    129.25 o
 -20   0  16    17938.74    18975.85    803.78 o
 -18   0  16     2240.53     2083.47    213.54 o
 -16   0  16    35607.27    39283.04    865.53 o
 -14   0  16     2439.69     2948.84    235.02 o
 -12   0  16      170.28      151.20     65.99 o
 -10   0  16    40463.42    41680.49    825.11 o
  -8   0  16     8610.18     8965.75    379.72 o
  -6   0  16    73279.23    73437.15   1062.07 o
  -4   0  16    26787.44    27468.01    648.90 o
  -2   0  16    10020.94    10265.29    417.14 o
   0   0  16    30733.47    29434.68    715.23 o
   2   0  16     1839.08     1997.03    194.06 o
   4   0  16    37477.03    38754.21   1055.47 o
   6   0  16     2856.94     2984.00    249.65 o
   8   0  16      190.98      297.38     93.57 o
  10   0  16    18077.50    18558.88    652.14 o
  12   0  16      132.88      200.70     84.35 o
  14   0  16    13486.12    14634.69    623.03 o
  16   0  16      579.75      362.36    302.15 o
  18   0  16      112.44      130.43     73.72 o
 -27   1  16     3517.40     3567.30    261.64 o
 -25   1  16       68.30      -41.60     77.12 o
 -23   1  16     6939.71     6858.37    289.82 o
 -21   1  16      641.18      659.72     95.19 o
 -19   1  16     5417.48     4977.36    230.73 o
 -17   1  16     7338.08     7200.65    267.14 o
 -15   1  16     1078.98     1136.57    106.26 o
 -13   1  16     2873.27     2511.48    150.73 o
 -11   1  16     4239.45     4195.75    187.86 o
  -9   1  16     3529.34     3411.84    168.43 o
  -7   1  16     2438.85     2131.84    132.47 o
  -5   1  16      953.18      751.04     74.78 o
  -3   1  16     4000.65     3849.79    174.25 o
  -1   1  16     4061.34     3962.82    187.30 o
   1   1  16     4366.16     4059.59    193.35 o
   3   1  16    10382.29    10116.36    310.60 o
   5   1  16     1369.50     1190.07    117.37 o
   7   1  16     3153.19     2949.29    179.53 o
   9   1  16      264.71      368.56     71.49 o
  11   1  16     2624.53     2719.45    190.68 o
  13   1  16     6754.39     7152.82    302.58 o
  15   1  16        0.28       58.70     64.16 o
  17   1  16     3161.61     3151.52    219.41 o
 -26   2  16        9.20     -108.25     83.28 o
 -24   2  16      397.77      331.57     75.03 o
 -22   2  16      372.16      170.73     99.26 o
 -20   2  16     2215.30     2391.35    165.01 o
 -18   2  16     3825.13     3858.15    202.30 o
 -16   2  16      179.06      182.42     56.59 o
 -14   2  16     1447.23     1478.82    118.87 o
 -12   2  16       71.75      190.61     51.82 o
 -10   2  16       65.50       87.77     41.66 o
  -8   2  16      479.85      580.19     71.41 o
  -6   2  16     4595.22     4233.18    160.09 o
  -4   2  16        2.30       -5.35     35.45 o
  -2   2  16     1683.91     1664.94    141.45 o
   0   2  16       26.28       58.37     44.46 o
   2   2  16     4297.49     4199.03    200.14 o
   4   2  16     9426.34     8875.89    296.58 o
   6   2  16     3471.88     3236.50    182.78 o
   8   2  16     1871.93     1830.29    145.01 o
  10   2  16       13.27      -46.77     61.50 o
  12   2  16      112.60      114.84     58.13 o
  14   2  16     1598.86     1471.19    146.80 o
  16   2  16     1149.80     1626.76    159.98 o
 -27   3  16     3278.54     2872.78    235.30 o
 -25   3  16      222.97      181.19     88.62 o
 -23   3  16    11616.24    11705.56    369.29 o
 -21   3  16     3986.20     3565.85    180.85 o
 -19   3  16     5183.40     5247.93    234.97 o
 -17   3  16    15173.69    15470.06    389.58 o
 -15   3  16        3.99      -38.93     67.69 o
 -13   3  16     2907.95     2856.04    158.05 o
 -11   3  16     2070.08     1793.59    162.89 o
  -9   3  16     9598.80     9050.22    267.64 o
  -7   3  16    15102.77    15340.23    299.29 o
  -5   3  16      536.94      448.03     55.95 o
  -3   3  16      213.50      175.49     41.03 o
  -1   3  16      191.77      145.31     64.96 o
   1   3  16     2402.68     2699.34    183.32 o
   3   3  16     6904.45     6354.38    247.74 o
   5   3  16     3229.10     2717.93    170.51 o
   7   3  16     7299.51     6780.39    271.60 o
   9   3  16    11100.50    11015.47    355.67 o
  11   3  16      113.51      127.68     48.60 o
  13   3  16     4587.59     4597.07    301.86 o
  15   3  16     1619.48     1675.02    155.16 o
  17   3  16    12117.86    12642.61    534.01 o
 -26   4  16     1749.94     1904.43    245.68 o
 -24   4  16     3654.29     3499.75    282.38 o
 -22   4  16      375.58      344.11    145.82 o
 -20   4  16    10478.02    10571.34    301.67 o
 -18   4  16     3841.43     3781.75    196.69 o
 -16   4  16     5832.21     6272.36    242.90 o
 -14   4  16    17937.13    18462.54    398.58 o
 -12   4  16      678.17      631.56     74.60 o
 -10   4  16    26290.14    27629.26    461.66 o
  -8   4  16     1031.27      944.60    100.54 o
  -6   4  16    18756.08    18932.61    337.30 o
  -4   4  16    16687.95    16897.46    314.21 o
  -2   4  16    10252.75    10092.66    293.97 o
   0   4  16    40858.05    42367.25    708.42 o
   2   4  16       11.58       94.12     52.18 o
   4   4  16    31067.20    31972.19    642.74 o
   6   4  16    11156.93    10663.25    335.95 o
   8   4  16     6803.06     6866.32    277.90 o
  10   4  16     8745.43     8611.56    320.23 o
  12   4  16       92.04      242.87     65.66 o
  14   4  16     3960.28     3743.62    292.82 o
  16   4  16     1016.30     1032.56    154.42 o
 -25   5  16      323.03      403.96    130.54 o
 -23   5  16     1667.98     1355.53    211.08 o
 -21   5  16      331.60      142.82    181.20 o
 -19   5  16      836.72      764.08    136.24 o
 -17   5  16      731.46      764.36     95.64 o
 -15   5  16      175.32      140.47     71.36 o
 -13   5  16     5875.55     6296.01    299.18 o
 -11   5  16     4637.65     4747.12    256.44 o
  -9   5  16      675.08      529.33     57.56 o
  -7   5  16     2147.20     2028.88    105.19 o
  -5   5  16      218.17      317.17     44.45 o
  -3   5  16    13353.65    14313.73    284.96 o
  -1   5  16      134.40      114.53     73.87 o
   1   5  16     1340.06     1328.01    103.62 o
   3   5  16     1733.41     1894.38    159.28 o
   5   5  16     2089.74     1834.91    161.99 o
   7   5  16     6173.52     5941.96    291.31 o
   9   5  16       14.31      -24.16     80.01 o
  11   5  16     6901.40     6975.55    295.82 o
  13   5  16      878.00      919.66    140.64 o
  15   5  16     1390.80     1394.18    350.44 o
 -24   6  16      146.95      104.34    214.17 o
 -22   6  16       69.35      111.14     82.59 o
 -20   6  16     1517.72     1554.52    279.99 o
 -18   6  16     3004.28     3175.26    237.03 o
 -16   6  16       28.31      102.89     58.85 o
 -14   6  16     1419.40     1287.22    130.66 o
 -12   6  16     2516.11     2530.12    162.79 o
 -10   6  16     8894.35     8912.17    380.65 o
  -8   6  16      900.38      939.38    118.56 o
  -6   6  16     7730.65     8013.64    267.00 o
  -4   6  16    23436.17    23347.84    462.16 o
  -2   6  16      293.61      157.41     64.58 o
   0   6  16     8917.86     9491.67    286.31 o
   2   6  16     3154.58     3435.39    174.54 o
   4   6  16    12685.97    12147.84    407.91 o
   6   6  16     7271.52     6954.59    316.16 o
   8   6  16     2053.75     1730.19    162.00 o
  10   6  16     1400.87     1518.87    208.99 o
  12   6  16      818.26      845.03    245.91 o
  14   6  16     1749.20     1637.39    447.44 o
 -23   7  16     9637.15    10409.47    898.67 o
 -21   7  16     3276.46     3034.83    296.80 o
 -19   7  16     4374.17     4617.54    353.93 o
 -17   7  16     4429.73     4659.94    329.40 o
 -15   7  16      346.11      230.83     71.67 o
 -13   7  16    14613.20    15415.55    398.82 o
 -11   7  16      815.86      808.92     95.51 o
  -9   7  16     7079.66     7624.48    266.43 o
  -7   7  16     6405.93     6543.78    350.95 o
  -5   7  16      292.37      284.76     59.72 o
  -3   7  16     9134.12     8801.56    291.48 o
  -1   7  16     3977.71     4160.12    179.49 o
   1   7  16      810.21      816.64    113.79 o
   3   7  16     5644.19     5632.66    278.70 o
   5   7  16      668.29      655.23    107.28 o
   7   7  16    10667.33    11568.59    542.15 o
   9   7  16     3243.87     3430.69    334.52 o
  11   7  16      983.70      910.15    169.45 o
  13   7  16     2885.20     2721.43    294.21 o
 -22   8  16       78.71      227.93    119.67 o
 -20   8  16     2576.53     2361.62    265.96 o
 -18   8  16      546.29      598.74    149.27 o
 -16   8  16     1777.65     1893.61    182.37 o
 -14   8  16     3412.26     3525.21    243.79 o
 -12   8  16     1079.28     1114.27    140.88 o
 -10   8  16     9248.12     9792.87    309.79 o
  -8   8  16       62.17      105.85     49.00 o
  -6   8  16     3873.70     3738.90    234.40 o
  -4   8  16     2626.61     2943.85    207.16 o
  -2   8  16     1095.56     1200.13    101.79 o
   0   8  16     9694.76     9209.84    271.82 o
   2   8  16      121.33      121.57     45.27 o
   4   8  16     3709.76     3765.61    302.02 o
   6   8  16     2751.35     2596.35    268.61 o
   8   8  16     1544.94     1709.99    220.60 o
  10   8  16     4803.65     4311.53    355.88 o
  12   8  16      152.28        9.50    238.70 o
 -19   9  16      262.47       57.39    379.32 o
 -17   9  16      329.98      415.38    120.21 o
 -15   9  16      373.80      513.48    146.14 o
 -13   9  16      117.37      105.18     69.65 o
 -11   9  16       16.57       31.60     69.61 o
  -9   9  16      136.79       21.41    149.71 o
  -7   9  16     2074.36     2130.69    179.10 o
  -5   9  16       94.62      105.66     65.71 o
  -3   9  16      837.74     1001.56    108.66 o
  -1   9  16      154.27      153.56     58.91 o
   1   9  16      337.21      307.88     84.40 o
   3   9  16      322.56      413.55    198.58 o
   5   9  16     2295.04     1941.35    361.98 o
   7   9  16       25.69       29.83     72.71 o
   9   9  16     1355.26     1501.79    226.48 o
 -16  10  16     3674.15     3339.29    408.51 o
 -14  10  16     7803.72     9315.91    768.84 o
 -12  10  16       80.70      122.02    128.08 o
 -10  10  16     4422.32     5118.12    384.01 o
  -8  10  16      847.04      703.58    146.68 o
  -6  10  16     2399.58     2127.44    257.58 o
  -4  10  16     2784.07     2803.77    182.72 o
  -2  10  16     5993.40     5942.77    265.01 o
   0  10  16    11469.36    12759.96    445.76 o
   2  10  16      506.23      226.59    117.69 o
   4  10  16      362.01      471.79    165.07 o
   6  10  16       60.37      174.80     82.49 o
 -13  11  16     5329.60     6537.76    655.37 o
 -11  11  16     4156.79     3660.73    480.48 o
  -9  11  16      767.57     1178.73    193.50 o
  -7  11  16     1084.35     1049.89    179.81 o
  -5  11  16     2500.67     2314.28    398.12 o
  -3  11  16     4757.99     5067.47    370.11 o
  -1  11  16     4379.69     4016.06    259.03 o
   1  11  16     1758.69     1844.68    206.44 o
   3  11  16     7893.58     7876.81    460.67 o
  -6  12  16     1971.07     1874.59    380.94 o
  -4  12  16       20.77      -20.12    154.88 o
 -27   1  17      165.07      201.15    140.61 o
 -25   1  17     1233.19     1171.48    147.41 o
 -23   1  17     1506.17     1475.06    137.48 o
 -21   1  17      836.72     1070.15    116.17 o
 -19   1  17    15924.93    16156.89    420.10 o
 -17   1  17     3057.75     2738.97    172.51 o
 -15   1  17     1292.38     1151.72    124.95 o
 -13   1  17     4401.95     4368.05    203.01 o
 -11   1  17     4888.06     4807.82    207.65 o
  -9   1  17    41508.77    42390.56    605.57 o
  -7   1  17       41.07       71.90     44.05 o
  -5   1  17    13341.37    12642.76    287.29 o
  -3   1  17     2220.64     2161.18    123.58 o
  -1   1  17     6497.53     6442.63    246.51 o
   1   1  17    14873.52    14921.13    379.32 o
   3   1  17    17517.18    16940.68    412.33 o
   5   1  17    22943.50    23414.74    496.31 o
   7   1  17     1454.75     1569.13    160.81 o
   9   1  17     3570.54     3637.33    210.74 o
  11   1  17     2143.95     2384.02    203.15 o
  13   1  17    11322.58    12200.17    408.22 o
  15   1  17     3632.02     3618.67    245.26 o
 -26   2  17     1246.58     1119.43    151.73 o
 -24   2  17     5006.49     5788.48    271.21 o
 -22   2  17    15173.96    15865.64    439.47 o
 -20   2  17      135.25      215.88     74.15 o
 -18   2  17    18852.52    19617.98    456.49 o
 -16   2  17     1383.04     1273.87    114.17 o
 -14   2  17     5472.84     5176.44    221.69 o
 -12   2  17     8935.23     8829.84    281.63 o
 -10   2  17      558.87      575.40     76.18 o
  -8   2  17    37555.22    39358.27    575.61 o
  -6   2  17     7142.29     6801.15    210.41 o
  -4   2  17     1490.13     1318.15     95.60 o
  -2   2  17     3224.99     3179.88    232.43 o
   0   2  17      109.31       42.51     53.91 o
   2   2  17    22952.02    23086.71    477.73 o
   4   2  17    20719.39    19703.66    456.63 o
   6   2  17       28.42       -8.84     53.62 o
   8   2  17    16139.46    15528.34    423.45 o
  10   2  17     9820.26    10382.00    358.37 o
  12   2  17     5593.56     6019.68    282.06 o
  14   2  17     2332.50     2103.80    178.35 o
  16   2  17     2109.22     2323.69    191.10 o
 -25   3  17     2308.50     2230.71    206.25 o
 -23   3  17     1455.54     1462.53    128.19 o
 -21   3  17     2064.66     1904.49    152.77 o
 -19   3  17     2776.13     2945.47    180.74 o
 -17   3  17      156.05       69.16     58.96 o
 -15   3  17     3437.82     3465.13    184.33 o
 -13   3  17      344.16      380.47     59.51 o
 -11   3  17     3569.39     3427.19    173.52 o
  -9   3  17     4088.04     4286.43    191.23 o
  -7   3  17      171.34       75.69     36.98 o
  -5   3  17     6494.12     6035.62    195.77 o
  -3   3  17       71.85      113.38     37.96 o
  -1   3  17     4560.77     4615.38    257.10 o
   1   3  17      831.56      759.19    102.68 o
   3   3  17      193.47      153.80     57.35 o
   5   3  17     6919.43     7359.27    283.85 o
   7   3  17       20.03       46.92     67.06 o
   9   3  17     3296.66     2900.71    191.37 o
  11   3  17      161.72      147.39     77.52 o
  13   3  17      104.72       61.07     59.33 o
  15   3  17     2240.47     2436.26    191.01 o
 -26   4  17       21.51       17.50    113.93 o
 -24   4  17      658.40      618.19    144.94 o
 -22   4  17     1292.29     1082.22    126.61 o
 -20   4  17       72.17       22.80     57.59 o
 -18   4  17     1391.59     1121.98    124.37 o
 -16   4  17       41.40      -12.95     54.27 o
 -14   4  17     1078.56     1004.24    100.90 o
 -12   4  17     1736.37     1816.42    127.61 o
 -10   4  17       67.17       17.03     47.63 o
  -8   4  17     6307.20     6411.24    231.48 o
  -6   4  17      143.54       76.09     63.11 o
  -4   4  17        5.36      -13.12     41.64 o
  -2   4  17      127.42      144.52     56.26 o
   0   4  17     8841.11     9239.76    343.76 o
   2   4  17     2368.06     2682.86    191.09 o
   4   4  17      465.63      191.92    116.59 o
   6   4  17      942.59     1006.00    112.94 o
   8   4  17       29.18       68.21     66.97 o
  10   4  17      451.68      240.22     74.87 o
  12   4  17     2777.67     2797.37    193.54 o
  14   4  17     1442.51     1031.63    154.85 o
 -25   5  17     1884.04     1513.66    217.81 o
 -23   5  17     2159.96     2214.93    258.24 o
 -21   5  17     1812.13     1665.03    182.64 o
 -19   5  17     8593.44     7875.51    370.03 o
 -17   5  17        7.91       -4.97     60.55 o
 -15   5  17    18286.74    18648.27    534.25 o
 -13   5  17     7081.15     7367.04    338.78 o
 -11   5  17     2680.84     2976.14    210.85 o
  -9   5  17     7166.57     7330.44    318.59 o
  -7   5  17        2.33        6.04     42.60 o
  -5   5  17    22294.12    22565.12    497.13 o
  -3   5  17     1178.82     1014.34    105.05 o
  -1   5  17    24609.85    24865.34    562.78 o
   1   5  17     2061.59     2087.63    169.05 o
   3   5  17     1806.16     1726.80    157.33 o
   5   5  17    12909.51    13017.73    433.34 o
   7   5  17       43.94      146.79    117.12 o
   9   5  17    11118.25    11666.06    434.25 o
  11   5  17     1823.96     2074.94    215.26 o
  13   5  17     1876.47     2018.66    207.28 o
 -24   6  17      680.31      715.29    154.49 o
 -22   6  17     3430.42     3531.32    324.56 o
 -20   6  17      194.18      307.33    117.01 o
 -18   6  17     4806.97     4909.71    296.92 o
 -16   6  17     5818.44     5747.38    366.88 o
 -14   6  17     3073.04     3633.98    201.67 o
 -12   6  17    13277.94    14605.87    386.48 o
 -10   6  17      343.98      221.40     74.31 o
  -8   6  17     1851.82     1832.01    210.68 o
  -6   6  17      574.12      525.34     76.90 o
  -4   6  17     7165.36     6814.38    260.15 o
  -2   6  17    27540.56    28936.23    541.05 o
   0   6  17     7278.66     7101.65    253.21 o
   2   6  17     4404.00     4181.71    242.94 o
   4   6  17     3596.18     3183.13    220.00 o
   6   6  17     3278.42     3001.30    216.70 o
   8   6  17     3462.01     3654.29    242.61 o
  10   6  17       93.31      -48.86     94.56 o
  12   6  17     3506.05     3425.72    635.71 o
 -23   7  17       12.41       55.58     98.53 o
 -21   7  17      538.30      722.05    262.66 o
 -19   7  17        2.51       -9.07    141.45 o
 -17   7  17     1885.25     2087.57    211.11 o
 -15   7  17     4861.63     5353.08    297.84 o
 -13   7  17     2889.32     2792.48    179.55 o
 -11   7  17      357.02      184.67     63.52 o
  -9   7  17      521.44      525.10     79.55 o
  -7   7  17      529.16      554.51     80.32 o
  -5   7  17      179.80      254.07     60.65 o
  -3   7  17      391.21      299.19     69.17 o
  -1   7  17     2038.49     2099.09    131.94 o
   1   7  17      441.29      333.96     85.27 o
   3   7  17     1054.76      905.83    148.79 o
   5   7  17        4.66      -58.28     64.97 o
   7   7  17       15.24       13.36    105.64 o
   9   7  17     1616.95     1798.54    236.81 o
  11   7  17     2641.15     2467.06    281.94 o
 -20   8  17      527.82      659.08    156.27 o
 -18   8  17     1314.30     1346.77    200.82 o
 -16   8  17      992.49      731.39    132.53 o
 -14   8  17     1914.74     1680.69    178.62 o
 -12   8  17     3724.49     3615.85    238.73 o
 -10   8  17      712.11     1058.39    110.63 o
  -8   8  17     1316.53     1324.42    144.08 o
  -6   8  17     3139.56     2750.73    212.39 o
  -4   8  17       11.32       41.79     58.15 o
  -2   8  17     2776.07     2482.70    147.30 o
   0   8  17        8.25      -60.48     44.31 o
   2   8  17      515.61      267.95     95.83 o
   4   8  17     4058.75     3552.23    408.55 o
   6   8  17      126.79       33.80     77.55 o
   8   8  17     3333.70     3478.80    331.50 o
  10   8  17      286.04      203.55    263.80 o
 -19   9  17     2434.55     2025.36    254.87 o
 -17   9  17      128.49      109.64    157.21 o
 -15   9  17    10815.82    11816.17    544.32 o
 -13   9  17     4319.25     4272.13    269.09 o
 -11   9  17     4174.53     3933.93    343.49 o
  -9   9  17     5100.28     4959.84    371.78 o
  -7   9  17      898.28      879.58    123.97 o
  -5   9  17    15306.38    15354.55    420.00 o
  -3   9  17     1999.17     1859.36    148.02 o
  -1   9  17    10830.71    11092.36    354.69 o
   1   9  17     7709.74     7065.85    344.44 o
   3   9  17      396.23      245.65     76.08 o
   5   9  17     4763.60     5006.32    369.79 o
   7   9  17       94.63        3.14    123.63 o
 -16  10  17     1053.83     1297.16    291.24 o
 -14  10  17      183.65      697.89    235.88 o
 -12  10  17     2179.14     1958.80    391.40 o
 -10  10  17     2924.17     2964.55    296.41 o
  -8  10  17     2734.16     2872.66    287.96 o
  -6  10  17      208.22      146.29     86.82 o
  -4  10  17     2393.92     2392.36    173.62 o
  -2  10  17     6256.00     6613.73    359.48 o
   0  10  17     1707.41     1400.28    193.75 o
   2  10  17     3801.31     4162.43    271.76 o
   4  10  17      353.58      291.38     92.15 o
   6  10  17      819.71      875.44    235.00 o
 -11  11  17       84.44      177.21    176.42 o
  -9  11  17     1291.38      953.78    147.32 o
  -7  11  17      827.27      592.70    118.00 o
  -5  11  17     1227.80      965.34    177.06 o
  -3  11  17       59.09      152.92    104.24 o
  -1  11  17      839.23      806.85    128.50 o
   1  11  17        1.27       69.11     95.42 o
 -26   0  18      408.55      634.68    211.86 o
 -24   0  18     2576.80     2382.60    261.05 o
 -22   0  18     1675.17     1809.72    280.40 o
 -20   0  18    21163.73    21250.15    704.34 o
 -18   0  18    13211.05    12960.06    538.84 o
 -16   0  18     7933.30     8626.00    427.89 o
 -14   0  18     4158.26     4571.80    305.18 o
 -12   0  18     5433.84     4982.74    310.74 o
 -10   0  18    31450.32    33946.36   1812.38 o
  -8   0  18    13251.02    13882.13    499.70 o
  -6   0  18    17252.81    18403.00    665.19 o
  -4   0  18     8375.87     8258.52    576.95 o
  -2   0  18     2363.37     2135.59    210.25 o
   0   0  18    48570.59    48821.91    991.39 o
   2   0  18     5248.63     5482.45    348.56 o
   4   0  18     8621.80     8235.37    428.82 o
   6   0  18     4916.23     4739.71    339.26 o
   8   0  18      508.32      640.36    143.64 o
  10   0  18    16767.41    16885.60    665.05 o
  12   0  18      265.83       39.15     90.90 o
  14   0  18     6262.27     6359.80    437.96 o
 -27   1  18     1554.98     1265.40    196.15 o
 -25   1  18      358.69      371.06     79.57 o
 -23   1  18     2061.14     1973.25    165.03 o
 -21   1  18      529.55      548.48     91.72 o
 -19   1  18     1795.56     2055.45    159.88 o
 -17   1  18     7047.68     7277.30    281.76 o
 -15   1  18      381.97      299.69     68.18 o
 -13   1  18     5489.47     5905.82    241.80 o
 -11   1  18     3684.53     3854.92    190.82 o
  -9   1  18     1900.55     1939.80    140.69 o
  -7   1  18     2811.39     2721.87    158.92 o
  -5   1  18      377.56      401.25     62.99 o
  -3   1  18     8916.73     8793.79    252.14 o
  -1   1  18     8002.77     7927.74    280.91 o
   1   1  18       47.84       49.89     68.77 o
   3   1  18     8244.64     8057.14    308.51 o
   5   1  18      610.38      693.24    100.09 o
   7   1  18     4887.82     4636.86    272.42 o
   9   1  18     4607.86     4247.69    235.79 o
  11   1  18      156.77      168.28     74.46 o
  13   1  18     6035.06     6608.31    309.56 o
  15   1  18     2186.33     2375.57    188.40 o
 -26   2  18      736.08      943.61    139.13 o
 -24   2  18      196.98      124.35     56.62 o
 -22   2  18     1174.14      914.51    116.11 o
 -20   2  18      200.59      203.51     68.00 o
 -18   2  18      510.31      524.36     89.33 o
 -16   2  18      149.79       96.15     63.84 o
 -14   2  18      318.71      255.67     62.23 o
 -12   2  18      190.45      193.70     53.43 o
 -10   2  18    11323.80    10776.55    314.25 o
  -8   2  18     4998.91     4888.57    210.64 o
  -6   2  18     1105.28      995.53     87.44 o
  -4   2  18        3.37       33.95     33.81 o
  -2   2  18       74.93      122.08     56.99 o
   0   2  18     1035.92     1037.38    160.41 o
   2   2  18      283.02      174.17     60.36 o
   4   2  18     4636.89     4511.18    227.76 o
   6   2  18      520.44      381.05     97.70 o
   8   2  18      254.75      219.89     65.20 o
  10   2  18       12.03      -69.80     69.75 o
  12   2  18     3130.60     3327.72    216.64 o
  14   2  18     1046.52     1292.52    146.33 o
 -25   3  18       33.46       36.68     79.24 o
 -23   3  18     7314.66     7367.77    276.16 o
 -21   3  18     9748.03    10453.29    353.37 o
 -19   3  18      105.70      207.47    100.17 o
 -17   3  18     3263.58     3074.77    184.33 o
 -15   3  18      717.99      563.99     80.04 o
 -13   3  18     8297.13     8059.83    277.86 o
 -11   3  18     7975.09     8402.44    279.47 o
  -9   3  18     3988.58     4054.84    194.08 o
  -7   3  18     6724.97     6446.74    209.99 o
  -5   3  18     1455.45     1261.09     97.05 o
  -3   3  18      150.62      138.71     48.11 o
  -1   3  18     3942.12     3959.80    234.41 o
   1   3  18     3401.99     3207.93    213.09 o
   3   3  18    22100.71    22597.59    500.64 o
   5   3  18     6586.41     6537.86    277.18 o
   7   3  18      362.71      194.63     60.11 o
   9   3  18     6330.89     6216.03    285.63 o
  11   3  18      574.83      469.36    138.35 o
  13   3  18     8550.59     8560.82    353.11 o
  15   3  18      331.68      241.02     82.88 o
 -24   4  18     4567.70     4682.96    405.60 o
 -22   4  18      160.39      162.07     87.43 o
 -20   4  18     4465.48     5039.34    255.28 o
 -18   4  18     7455.78     7521.38    286.97 o
 -16   4  18     3717.69     3758.00    198.40 o
 -14   4  18    18858.28    19342.57    429.12 o
 -12   4  18     1150.25      928.42     97.14 o
 -10   4  18    14855.30    15258.38    364.68 o
  -8   4  18    18761.96    18856.10    353.87 o
  -6   4  18     3012.62     2771.27    137.56 o
  -4   4  18    19185.79    19924.20    366.54 o
  -2   4  18      164.04       40.13     40.81 o
   0   4  18     9672.36    10118.57    375.04 o
   2   4  18     3080.24     2858.91    204.90 o
   4   4  18    11494.29    12040.25    421.96 o
   6   4  18     8974.00     9198.93    376.85 o
   8   4  18     1437.61     1322.22    133.88 o
  10   4  18     4809.31     4846.25    332.90 o
  12   4  18     1290.04     1311.13    254.10 o
  14   4  18     3025.12     3084.34    271.33 o
 -23   5  18      282.64      246.54    294.93 o
 -21   5  18       33.78      -61.01     73.86 o
 -19   5  18      896.68      910.10    135.85 o
 -17   5  18     4272.78     4381.32    231.40 o
 -15   5  18     1299.91     1187.06    176.43 o
 -13   5  18     1944.47     1905.81    203.00 o
 -11   5  18      549.63      464.39     99.68 o
  -9   5  18      359.80      338.07     73.59 o
  -7   5  18     5281.01     5305.03    230.19 o
  -5   5  18      588.39      433.82     75.33 o
  -3   5  18    13617.15    13384.57    373.09 o
  -1   5  18      800.89      860.30    117.03 o
   1   5  18      393.66      264.18     69.10 o
   3   5  18       76.51       26.57     73.10 o
   5   5  18       37.57       57.50     62.83 o
   7   5  18     7052.20     7077.95    366.26 o
   9   5  18      762.52      637.64    111.50 o
  11   5  18       61.95       84.73    110.98 o
  13   5  18      197.87      347.92    103.37 o
 -22   6  18      802.95     1022.58    173.96 o
 -20   6  18      379.99      483.83    115.15 o
 -18   6  18     3571.21     3616.59    292.90 o
 -16   6  18      145.39       89.91     66.45 o
 -14   6  18     3445.43     3018.96    187.42 o
 -12   6  18        6.39      -27.83     63.54 o
 -10   6  18     6018.50     6076.44    309.27 o
  -8   6  18    10043.05     9020.77    370.63 o
  -6   6  18      520.21      343.58     68.46 o
  -4   6  18     7612.94     6672.83    265.95 o
  -2   6  18     1399.16     1140.98    113.28 o
   0   6  18     7307.98     7957.69    572.58 o
   2   6  18     1210.21      926.25    122.43 o
   4   6  18     3760.48     3514.47    236.81 o
   6   6  18     4214.56     3998.57    256.51 o
   8   6  18      323.24      172.60    160.99 o
  10   6  18       99.53        1.01     89.41 o
  12   6  18     1754.51     1998.11    260.27 o
 -21   7  18     2419.99     2562.33    272.90 o
 -19   7  18      557.58      351.60     96.81 o
 -17   7  18     5137.50     5129.31    305.36 o
 -15   7  18      158.61       -7.14     76.72 o
 -13   7  18     5851.68     6169.13    263.46 o
 -11   7  18      742.52      720.70     88.60 o
  -9   7  18      722.14      773.17     96.99 o
  -7   7  18     6538.09     6892.42    345.41 o
  -5   7  18       70.00      -84.21     68.46 o
  -3   7  18     5505.64     5006.06    235.55 o
  -1   7  18      715.71      899.10     95.15 o
   1   7  18      249.90      240.71     65.43 o
   3   7  18     8218.70     8249.43    359.41 o
   5   7  18     2463.96     2466.79    202.85 o
   7   7  18     4626.06     4833.44    376.68 o
   9   7  18     3651.76     3498.07    325.88 o
  11   7  18      181.18      -13.46     91.48 o
 -20   8  18     2738.75     2734.88    452.49 o
 -18   8  18     1270.19      970.08    181.69 o
 -16   8  18     1793.07     2043.83    202.08 o
 -14   8  18     9335.77     9944.62    412.30 o
 -12   8  18      165.31       -6.90     68.47 o
 -10   8  18     2901.08     3128.59    229.90 o
  -8   8  18      812.90     1297.39    150.09 o
  -6   8  18     2394.96     2422.17    197.08 o
  -4   8  18     6484.32     6583.77    326.70 o
  -2   8  18      245.95      243.40     53.78 o
   0   8  18     3248.67     3182.34    195.87 o
   2   8  18      682.97      334.34     81.88 o
   4   8  18     3387.93     3116.29    291.55 o
   6   8  18     5705.75     5543.64    396.85 o
   8   8  18        2.67      150.52     82.99 o
 -17   9  18       59.13       88.51    124.90 o
 -15   9  18        0.17       97.92     92.20 o
 -13   9  18        2.74       12.33    271.99 o
 -11   9  18      646.21      760.27    171.60 o
  -9   9  18      260.52      140.88     83.68 o
  -7   9  18      510.22      617.90    113.10 o
  -5   9  18        2.28      -64.22    101.69 o
  -3   9  18        6.17      -13.14     87.30 o
  -1   9  18      408.46      312.72     77.19 o
   1   9  18     2830.06     2849.50    226.49 o
   3   9  18      686.39      607.56    153.02 o
   5   9  18       18.12      -94.26    124.24 o
   7   9  18        0.58       -1.66     87.14 o
 -14  10  18     3983.89     4051.67    533.09 o
 -12  10  18      568.42      483.72    149.52 o
 -10  10  18      564.38      148.29    122.04 o
  -8  10  18      962.43     1044.50    187.11 o
  -6  10  18     4258.43     4268.36    282.99 o
  -4  10  18     8520.10     8238.95    324.55 o
  -2  10  18      190.58      153.86     86.85 o
   0  10  18     2454.65     2051.55    239.37 o
   2  10  18      970.86      726.36    261.07 o
   4  10  18      112.04      193.73     94.72 o
  -9  11  18     1212.26      950.72    142.90 o
  -7  11  18     3049.45     3133.59    254.81 o
  -5  11  18       22.95      -39.47    180.42 o
  -3  11  18     3724.53     4010.28    346.16 o
 -25   1  19     1057.40     1296.11    184.16 o
 -23   1  19     6142.28     6251.48    290.49 o
 -21   1  19        1.75      -16.02     80.88 o
 -19   1  19     5306.85     5290.10    252.02 o
 -17   1  19      710.17      592.48     98.23 o
 -15   1  19     5573.55     5886.39    253.08 o
 -13   1  19     9160.88     8901.47    302.91 o
 -11   1  19     2095.20     2080.56    147.21 o
  -9   1  19    30157.61    30552.35    635.53 o
  -7   1  19     2442.55     2484.43    157.24 o
  -5   1  19     2770.35     2685.04    162.00 o
  -3   1  19     6402.33     6265.59    220.35 o
  -1   1  19    16995.69    16207.68    427.30 o
   1   1  19    24824.40    25778.29    622.13 o
   3   1  19       28.21      110.75     54.65 o
   5   1  19     3113.88     3064.17    194.35 o
   7   1  19     2963.61     2871.08    194.38 o
   9   1  19     1175.88     1180.75    150.05 o
  11   1  19     1528.85     1363.34    176.54 o
  13   1  19      559.13      638.42    108.00 o
 -26   2  19     3524.13     3013.12    250.78 o
 -24   2  19      252.04      253.14     93.20 o
 -22   2  19    11601.33    11898.10    390.71 o
 -20   2  19     2453.22     2517.53    176.38 o
 -18   2  19     4157.87     4479.39    226.45 o
 -16   2  19     2586.41     2398.93    168.73 o
 -14   2  19     5045.90     5220.12    234.17 o
 -12   2  19    12779.27    13824.14    371.88 o
 -10   2  19    10909.69    10730.33    324.34 o
  -8   2  19     1843.83     1730.73    131.53 o
  -6   2  19     2398.67     2321.68    144.39 o
  -4   2  19       99.13       -5.88     37.34 o
  -2   2  19     3882.79     3700.10    227.63 o
   0   2  19      603.36      521.02     91.65 o
   2   2  19     6098.57     6419.82    272.83 o
   4   2  19     9267.72     9080.24    328.37 o
   6   2  19      406.71      338.87    106.28 o
   8   2  19     5013.08     5055.79    261.99 o
  10   2  19     1115.45      921.91    116.85 o
  12   2  19     7885.34     8086.23    345.47 o
  14   2  19     8450.69     8561.04    367.72 o
 -25   3  19      728.66      703.82    150.18 o
 -23   3  19      487.97      647.64     86.39 o
 -21   3  19      520.74      608.05     92.75 o
 -19   3  19     3270.41     2980.53    190.47 o
 -17   3  19      669.57      623.40     90.45 o
 -15   3  19     5394.90     5315.15    238.38 o
 -13   3  19     1430.62     1087.08    110.97 o
 -11   3  19      482.74      565.84     83.86 o
  -9   3  19     7543.79     8030.23    277.16 o
  -7   3  19     1782.65     1738.01    115.07 o
  -5   3  19     5600.46     5681.65    205.19 o
  -3   3  19      399.59      477.26     62.75 o
  -1   3  19     3524.52     2996.49    209.93 o
   1   3  19     4585.39     4259.27    250.73 o
   3   3  19      178.90      150.27     71.64 o
   5   3  19    12667.86    12533.77    393.30 o
   7   3  19     2651.63     2683.07    186.69 o
   9   3  19      147.02      132.21     60.17 o
  11   3  19     1070.84     1042.08    133.24 o
  13   3  19        0.07       29.22     66.91 o
 -24   4  19      189.39      264.86    234.12 o
 -22   4  19      926.41      867.95    140.34 o
 -20   4  19      134.11      133.87     74.87 o
 -18   4  19      550.36      639.40    127.50 o
 -16   4  19      122.04       48.85     73.03 o
 -14   4  19       22.27      -53.93     81.95 o
 -12   4  19     1314.66     1133.54    139.33 o
 -10   4  19        7.99      -68.13     55.59 o
  -8   4  19      662.93      670.31     74.69 o
  -6   4  19      773.52      791.47     80.15 o
  -4   4  19      148.82       49.50     50.15 o
  -2   4  19     2849.75     2786.51    147.13 o
   0   4  19      732.87      844.31    115.25 o
   2   4  19     4565.93     4828.07    275.13 o
   4   4  19      107.09       66.54     77.58 o
   6   4  19      432.06      473.04    126.84 o
   8   4  19      127.06       72.49     52.10 o
  10   4  19      138.92       77.64     74.41 o
  12   4  19     2111.05     2192.17    188.65 o
 -23   5  19     3397.98     3588.78    335.75 o
 -21   5  19       79.38       69.63     73.60 o
 -19   5  19     7139.69     7789.61    381.59 o
 -17   5  19     1397.83     1450.57    171.27 o
 -15   5  19    10057.30    10434.93    421.50 o
 -13   5  19     6655.95     6555.76    448.14 o
 -11   5  19      112.70      149.24     73.71 o
  -9   5  19    14641.67    14205.30    503.01 o
  -7   5  19     1296.39     1347.15    123.68 o
  -5   5  19    29374.04    31166.45    577.71 o
  -3   5  19     7801.97     6940.51    278.82 o
  -1   5  19     1671.20     1722.82    166.01 o
   1   5  19     9143.26     9681.93    387.32 o
   3   5  19     2437.45     2017.53    184.37 o
   5   5  19     9611.74     9258.11    389.02 o
   7   5  19      606.05      578.39    113.93 o
   9   5  19     6322.63     6653.08    381.00 o
  11   5  19     3735.29     4229.87    366.42 o
 -22   6  19     1891.14     1697.47    233.00 o
 -20   6  19      307.04      145.72     87.13 o
 -18   6  19     5343.05     5885.20    337.05 o
 -16   6  19    17796.09    18381.84    675.78 o
 -14   6  19      337.67      262.06    122.18 o
 -12   6  19     3091.97     2932.20    220.74 o
 -10   6  19      101.50      -28.02     74.27 o
  -8   6  19     4742.32     5269.54    291.88 o
  -6   6  19     5671.59     5955.85    254.07 o
  -4   6  19       91.91       85.22     54.24 o
  -2   6  19     3940.27     4125.28    218.92 o
   0   6  19     4198.16     4348.95    260.53 o
   2   6  19     1390.11     1352.22    150.56 o
   4   6  19     3591.39     3761.96    303.02 o
   6   6  19     3279.38     3302.53    239.46 o
   8   6  19     6443.53     7206.39    531.37 o
  10   6  19     4323.91     4138.24    365.51 o
 -21   7  19     1385.56     1637.76    349.03 o
 -19   7  19      326.40      360.56     96.79 o
 -17   7  19       33.57      -59.70     90.72 o
 -15   7  19      610.51      410.65    102.35 o
 -13   7  19      429.23      438.89     76.94 o
 -11   7  19       32.74      -14.55     50.04 o
  -9   7  19      263.85      226.81     58.88 o
  -7   7  19      479.14      394.15     94.79 o
  -5   7  19     2500.34     2542.49    209.63 o
  -3   7  19     2519.10     2718.55    180.80 o
  -1   7  19      795.66      835.81    106.80 o
   1   7  19      696.98      664.43    113.67 o
   3   7  19        4.41       14.46     64.99 o
   5   7  19      460.18      330.25    160.34 o
   7   7  19      298.50      483.39    140.76 o
   9   7  19      538.83      500.70    153.40 o
 -18   8  19       52.62       83.00    114.48 o
 -16   8  19     1136.65     1052.29    147.19 o
 -14   8  19      841.04     1038.13    151.39 o
 -12   8  19     1628.50     1449.46    318.52 o
 -10   8  19       17.88      -13.39     66.66 o
  -8   8  19      383.27      241.33     74.52 o
  -6   8  19     1620.02     1615.25    270.01 o
  -4   8  19      589.80      678.04     99.43 o
  -2   8  19      365.63      204.57     70.16 o
   0   8  19      734.24      469.84     85.37 o
   2   8  19      130.37      133.18     79.53 o
   4   8  19     3704.42     3079.72    292.61 o
   6   8  19      172.50      273.78    108.87 o
 -17   9  19     1307.46     1735.50    327.37 o
 -15   9  19     3243.20     3453.72    348.23 o
 -13   9  19     4471.04     4757.23    399.10 o
 -11   9  19      210.80      311.53    103.92 o
  -9   9  19     3790.79     3770.08    336.68 o
  -7   9  19      312.03      359.76    107.54 o
  -5   9  19    11724.96    13285.51    572.00 o
  -3   9  19     5344.21     4810.54    312.76 o
  -1   9  19     1123.23     1102.02    144.89 o
   1   9  19     4409.99     4147.38    381.08 o
   3   9  19        0.20     -141.28     94.19 o
   5   9  19    10119.37    10156.05    550.85 o
 -12  10  19     1231.22     1422.58    233.05 o
 -10  10  19      351.55      435.28    139.89 o
  -8  10  19     3842.95     3900.14    424.37 o
  -6  10  19     1708.37     1476.15    175.60 o
  -4  10  19       21.85      172.29     88.75 o
  -2  10  19     2823.43     3296.26    308.60 o
   0  10  19      430.47      338.74    116.95 o
 -24   0  20     2692.92     2749.52    289.60 o
 -22   0  20     4427.41     4109.44    333.08 o
 -20   0  20     6561.72     6792.35    437.28 o
 -18   0  20     2040.86     2310.82    237.67 o
 -16   0  20      779.54      866.46    146.85 o
 -14   0  20    11634.72    11055.96    496.43 o
 -12   0  20     9738.54    10299.78    469.25 o
 -10   0  20     5513.94     5726.22    346.85 o
  -8   0  20    15163.45    14570.71    545.74 o
  -6   0  20     2518.03     2540.20    225.25 o
  -4   0  20    16160.32    16163.01    570.04 o
  -2   0  20     1636.31     1566.80    194.95 o
   0   0  20    19076.38    18420.45    652.37 o
   2   0  20     3808.47     3751.24    306.61 o
   4   0  20      403.15      365.11    109.23 o
   6   0  20    18201.39    17873.97    967.18 o
   8   0  20      304.80      117.93    146.91 o
  10   0  20    23986.85    26033.44   1640.48 o
  12   0  20     4716.34     4573.42    385.67 o
 -25   1  20      892.55     1104.18    132.87 o
 -23   1  20      858.11      503.21    118.03 o
 -21   1  20     3841.05     3993.47    231.27 o
 -19   1  20      254.68       52.29     51.63 o
 -17   1  20     3952.29     3907.70    214.28 o
 -15   1  20     3772.62     3371.79    222.02 o
 -13   1  20     2724.38     2748.03    178.77 o
 -11   1  20     1987.51     1673.25    138.55 o
  -9   1  20      327.55      262.30     67.38 o
  -7   1  20     1220.64     1361.67    122.30 o
  -5   1  20     1648.68     1496.77    125.71 o
  -3   1  20     2796.51     2896.03    156.35 o
  -1   1  20     4574.09     4826.73    237.30 o
   1   1  20      275.97      187.16     78.26 o
   3   1  20      518.49      524.40     85.85 o
   5   1  20      185.45      120.23     79.07 o
   7   1  20     1956.11     1934.63    169.66 o
   9   1  20     4206.60     4433.39    254.83 o
  11   1  20      302.64      205.95     75.04 o
  13   1  20     1880.94     1827.93    177.09 o
 -24   2  20      872.08      823.37    129.76 o
 -22   2  20     1587.52     1653.96    151.69 o
 -20   2  20       62.24       39.88     61.75 o
 -18   2  20      314.66      217.19     64.09 o
 -16   2  20       29.23      -67.84     58.23 o
 -14   2  20      848.29      843.70    104.60 o
 -12   2  20       76.15       96.04     53.39 o
 -10   2  20      899.78      985.90    107.83 o
  -8   2  20      135.76      130.69     46.91 o
  -6   2  20      188.42      195.50     56.86 o
  -4   2  20      599.03      562.91     71.66 o
  -2   2  20     1089.17      870.91     97.03 o
   0   2  20     5902.54     5874.04    454.76 o
   2   2  20     2714.43     2492.65    175.96 o
   4   2  20     1994.24     1788.44    156.88 o
   6   2  20        0.58      -94.21     66.45 o
   8   2  20       32.56       22.52     63.96 o
  10   2  20     1897.96     1705.73    164.57 o
  12   2  20      148.27      331.65     86.43 o
 -23   3  20     1704.35     1747.83    195.48 o
 -21   3  20     4253.15     4810.98    304.53 o
 -19   3  20      175.45      232.70     62.93 o
 -17   3  20     4164.41     4478.94    229.67 o
 -15   3  20     3214.33     2866.32    181.51 o
 -13   3  20     7699.62     7468.67    281.35 o
 -11   3  20    15648.76    16764.34    414.76 o
  -9   3  20     1238.04      930.49    104.75 o
  -7   3  20     1230.02     1217.76    115.31 o
  -5   3  20     1655.21     1654.95    117.51 o
  -3   3  20      657.74      648.00     79.38 o
  -1   3  20     9255.34     9084.98    373.19 o
   1   3  20      205.53      126.69     67.81 o
   3   3  20     1867.34     1924.89    182.68 o
   5   3  20     6711.79     6196.01    287.68 o
   7   3  20      198.76      122.54     58.08 o
   9   3  20     3052.61     3170.12    216.30 o
  11   3  20       49.12       57.29     61.64 o
 -24   4  20     2227.06     2019.15    216.17 o
 -22   4  20     1543.89     1520.95    183.66 o
 -20   4  20     1385.55     1583.50    179.87 o
 -18   4  20     7187.70     7601.04    373.52 o
 -16   4  20      242.56      237.05    100.95 o
 -14   4  20     9588.75     9734.38    410.27 o
 -12   4  20     1460.36     1727.44    268.84 o
 -10   4  20     6007.15     6537.38    328.58 o
  -8   4  20    14522.14    14898.05    486.04 o
  -6   4  20     3417.12     3401.21    194.84 o
  -4   4  20    16096.40    17479.16    445.54 o
  -2   4  20      864.44      859.36    120.36 o
   0   4  20    12425.72    12175.65    438.46 o
   2   4  20    10418.99    10700.00    417.20 o
   4   4  20     4325.42     3936.99    261.39 o
   6   4  20     6988.14     7528.09    366.14 o
   8   4  20       15.69       30.66     58.74 o
  10   4  20     2992.58     3099.90    219.20 o
 -23   5  20      589.02      383.50     98.99 o
 -21   5  20      649.70      659.13    120.14 o
 -19   5  20       34.15      150.06     80.26 o
 -17   5  20     4344.90     4181.68    278.80 o
 -15   5  20      768.36      688.49    126.68 o
 -13   5  20       94.82      140.84     74.87 o
 -11   5  20       89.73      -31.69     69.97 o
  -9   5  20       88.95       -1.64     82.02 o
  -7   5  20     7331.61     7650.96    294.47 o
  -5   5  20     1178.02     1055.95    114.92 o
  -3   5  20      272.82      231.63     62.14 o
  -1   5  20      108.92      103.05     69.23 o
   1   5  20       47.45      104.31     72.84 o
   3   5  20     2343.42     2490.72    211.21 o
   5   5  20       88.87       72.44     71.50 o
   7   5  20     3874.71     4131.68    280.81 o
   9   5  20      742.97      649.01    148.24 o
 -20   6  20      297.02      233.01    174.48 o
 -18   6  20      613.32      234.62     93.16 o
 -16   6  20       84.31      207.07     87.04 o
 -14   6  20     2852.25     2789.58    227.14 o
 -12   6  20     1065.96     1134.55    149.64 o
 -10   6  20      863.75     1121.20    147.17 o
  -8   6  20     4836.74     4920.60    290.89 o
  -6   6  20      585.25      592.62    134.12 o
  -4   6  20     1895.80     2061.80    161.82 o
  -2   6  20     1830.45     2210.78    166.25 o
   0   6  20     6537.41     5926.71    312.86 o
   2   6  20     4333.46     4485.22    279.44 o
   4   6  20     1447.81     1382.81    162.60 o
   6   6  20      989.08      761.68    173.63 o
   8   6  20     1440.22     1603.61    237.73 o
 -19   7  20        6.78      -98.89     83.35 o
 -17   7  20     7193.09     6996.87    369.78 o
 -15   7  20     1248.99     1057.49    152.38 o
 -13   7  20     2951.36     3305.74    204.66 o
 -11   7  20     3748.86     4200.58    223.98 o
  -9   7  20      296.46      189.65     75.99 o
  -7   7  20     4660.34     4775.67    290.74 o
  -5   7  20     2052.91     1969.53    188.24 o
  -3   7  20      102.80      129.00     93.28 o
  -1   7  20     1280.81     1090.75    118.88 o
   1   7  20      753.93      632.27    129.50 o
   3   7  20     6073.87     6467.44    414.00 o
   5   7  20     4020.37     4188.06    529.87 o
   7   7  20      181.94      214.42    109.28 o
 -18   8  20     3588.02     3666.90    279.97 o
 -16   8  20       35.41      183.17    104.79 o
 -14   8  20     3776.97     3491.79    257.67 o
 -12   8  20      134.56       82.77     97.83 o
 -10   8  20     3663.77     4327.07    286.01 o
  -8   8  20     5182.10     6165.10    336.41 o
  -6   8  20      235.32      197.92     82.98 o
  -4   8  20     3916.03     3913.64    290.47 o
  -2   8  20      219.65       80.08     71.99 o
   0   8  20     3155.57     3159.58    206.89 o
   2   8  20     3253.05     3605.78    317.51 o
   4   8  20     2419.78     2359.14    260.02 o
 -15   9  20      243.75      282.52    116.45 o
 -13   9  20        3.37      -39.77     99.92 o
 -11   9  20     1036.62     1178.45    212.01 o
  -9   9  20       36.31      -92.69    123.05 o
  -7   9  20       45.91        4.94     75.78 o
  -5   9  20      418.50      522.73     92.65 o
  -3   9  20       39.74       35.49     68.63 o
  -1   9  20        0.62      -46.41     75.71 o
   1   9  20     1973.53     2266.63    349.27 o
  -8  10  20     4178.94     4551.72    631.20 o
  -6  10  20     1289.92     1466.88    182.93 o
  -4  10  20     9491.36    10382.75    646.11 o
 -23   1  21     4168.42     3800.96    237.00 o
 -21   1  21      502.77      400.42     80.37 o
 -19   1  21      988.84      999.75    124.59 o
 -17   1  21     1574.70     1468.33    155.61 o
 -15   1  21     3386.70     3459.06    202.60 o
 -13   1  21    23753.71    24827.74    530.76 o
 -11   1  21      337.54      398.35     72.37 o
  -9   1  21     4283.57     4547.80    222.19 o
  -7   1  21     4413.72     4623.69    319.18 o
  -5   1  21     3822.86     3802.01    234.47 o
  -3   1  21    14166.29    14432.74    355.17 o
  -1   1  21     2745.11     2177.58    193.02 o
   1   1  21     7333.11     6814.87    293.49 o
   3   1  21     1451.56     1649.09    153.78 o
   5   1  21     2261.16     2361.53    187.23 o
   7   1  21     1323.97     1489.85    167.13 o
   9   1  21     9186.56     9773.55    387.09 o
  11   1  21     3479.06     3637.97    244.89 o
 -24   2  21      648.19      589.28    109.26 o
 -22   2  21     2571.95     2678.57    194.94 o
 -20   2  21     1968.97     2189.61    174.78 o
 -18   2  21     2919.13     2829.16    189.37 o
 -16   2  21     6769.52     6587.62    280.66 o
 -14   2  21       58.17       66.39     61.94 o
 -12   2  21    10596.58    10580.17    346.56 o
 -10   2  21     4996.22     5323.12    244.16 o
  -8   2  21      132.22      180.41     63.25 o
  -6   2  21     2962.63     2770.90    174.11 o
  -4   2  21      264.21      265.45     55.15 o
  -2   2  21    10454.48    10851.67    308.53 o
   0   2  21     9033.73     9140.05    389.26 o
   2   2  21       29.51      -19.65     60.51 o
   4   2  21     7451.11     7590.91    322.81 o
   6   2  21     4164.62     4131.00    243.66 o
   8   2  21     4745.30     5005.71    276.47 o
  10   2  21     4909.24     5200.30    287.43 o
 -23   3  21     1194.31     1076.65    153.94 o
 -21   3  21      532.82      632.28    121.41 o
 -19   3  21     1419.49     1415.12    170.18 o
 -17   3  21      306.95      286.61     92.87 o
 -15   3  21     3274.50     3155.84    197.73 o
 -13   3  21     1734.56     1858.89    147.99 o
 -11   3  21       83.13       36.69     51.09 o
  -9   3  21     3045.21     3348.97    191.44 o
  -7   3  21     3330.26     3063.16    181.05 o
  -5   3  21     1078.43     1029.10    106.10 o
  -3   3  21     1188.41     1112.82    100.01 o
  -1   3  21       67.00        4.38     66.68 o
   1   3  21     1774.54     1816.18    179.17 o
   3   3  21       45.33      -80.63     84.93 o
   5   3  21      889.74     1157.84    128.54 o
   7   3  21      336.73      325.78     78.22 o
   9   3  21       37.07      -21.90     80.52 o
 -22   4  21      122.19      179.23     71.59 o
 -20   4  21       27.54      151.03     88.18 o
 -18   4  21      534.89      665.20    121.51 o
 -16   4  21     1444.32     1409.63    166.57 o
 -14   4  21      269.90      242.78     83.85 o
 -12   4  21     2658.91     2377.60    208.60 o
 -10   4  21      566.77      346.12    117.55 o
  -8   4  21      426.61      232.72     92.08 o
  -6   4  21       11.58       88.67     85.15 o
  -4   4  21      290.02      -37.97     72.14 o
  -2   4  21     3216.25     3480.21    211.02 o
   0   4  21      136.09       87.66     82.00 o
   2   4  21     1075.52     1481.98    170.79 o
   4   4  21      629.75      496.85    102.77 o
   6   4  21        4.14       13.31    103.61 o
   8   4  21     1756.38     1536.43    174.72 o
  10   4  21     1262.13     1208.80    150.97 o
 -21   5  21        0.36      -54.00     81.97 o
 -19   5  21     5768.40     5976.14    543.02 o
 -17   5  21     4239.59     4633.91    302.94 o
 -15   5  21      750.87     1034.94    191.79 o
 -13   5  21     6462.76     6556.73    345.69 o
 -11   5  21     1117.31      768.12    119.39 o
  -9   5  21    11063.44    12051.06    463.10 o
  -7   5  21     5538.49     5072.81    299.01 o
  -5   5  21     8370.81     8567.79    324.17 o
  -3   5  21     5562.68     5663.01    394.67 o
  -1   5  21      343.77      546.58     94.03 o
   1   5  21     8524.27     8165.44    376.37 o
   3   5  21     2473.18     2451.94    213.62 o
   5   5  21     8346.34     8448.03    396.25 o
   7   5  21     3323.21     3040.12    273.45 o
   9   5  21     1600.92     1873.98    259.91 o
 -20   6  21     2824.23     3127.41    347.40 o
 -18   6  21      921.09     1349.21    176.00 o
 -16   6  21     5658.07     6341.23    295.22 o
 -14   6  21       68.70       48.76     76.84 o
 -12   6  21     2485.10     2457.71    215.03 o
 -10   6  21     1225.47      883.43    135.49 o
  -8   6  21     2920.14     2886.11    233.97 o
  -6   6  21    10327.10    10177.92    425.92 o
  -4   6  21     4296.18     4052.25    229.26 o
  -2   6  21      406.02      275.25     68.12 o
   0   6  21     3658.64     3595.24    223.91 o
   2   6  21     1998.31     2085.10    198.56 o
   4   6  21     3564.38     3600.55    259.70 o
   6   6  21       32.38       31.98     78.56 o
 -19   7  21      708.94      653.07    116.39 o
 -17   7  21      698.29     1133.88    168.26 o
 -15   7  21       28.13      143.77    135.77 o
 -13   7  21      222.61       75.90     62.41 o
 -11   7  21     1970.12     1673.82    211.13 o
  -9   7  21     1180.91     1151.81    152.16 o
  -7   7  21      209.33       88.81     83.57 o
  -5   7  21      561.84      551.14    114.66 o
  -3   7  21       30.98       18.45     66.60 o
  -1   7  21       14.08      -30.12     57.30 o
   1   7  21       25.87      -23.15     76.34 o
   3   7  21       88.82        5.91     93.91 o
   5   7  21      836.99      747.39    198.04 o
 -16   8  21     1779.81     1958.93    204.83 o
 -14   8  21       25.62      165.76    249.07 o
 -12   8  21      360.02      103.98    145.63 o
 -10   8  21      396.68      245.88     90.01 o
  -8   8  21       63.93      203.08    121.42 o
  -6   8  21      310.89      104.08    113.50 o
  -4   8  21      117.93      205.75     89.18 o
  -2   8  21       83.71       42.33     86.17 o
   0   8  21     1813.18     1653.07    157.67 o
   2   8  21       52.79      100.11    169.89 o
 -11   9  21       45.59       19.27     95.09 o
  -9   9  21     8272.46     8993.29    538.35 o
  -7   9  21     3769.99     4287.63    298.11 o
  -5   9  21     3275.55     3994.26    403.41 o
  -3   9  21     3694.76     3731.79    271.41 o
  -1   9  21      162.51      209.75    241.55 o
 -22   0  22     3615.58     2860.19    330.78 o
 -20   0  22      492.44      457.91    121.95 o
 -18   0  22     3122.86     3345.51    297.07 o
 -16   0  22     2034.94     2177.61    477.19 o
 -14   0  22     8177.54     8809.65    466.44 o
 -12   0  22     9751.45     9968.13    551.39 o
 -10   0  22      826.84      869.71    151.61 o
  -8   0  22    11104.07    11548.55    710.38 o
  -6   0  22      595.20      519.62    120.06 o
  -4   0  22    24784.33    27702.93    932.49 o
  -2   0  22    11088.60    11839.66    436.32 o
   0   0  22      281.97      312.54     98.81 o
   2   0  22     2745.75     2619.92    386.37 o
   4   0  22      104.13      280.97    240.88 o
   6   0  22    13573.66    14801.58    664.93 o
   8   0  22       98.09     -222.02    573.24 o
  10   0  22     5838.70     5465.56    429.81 o
 -23   1  22      249.94      444.05     88.70 o
 -21   1  22     2629.65     2691.28    195.26 o
 -19   1  22      702.72      505.89     94.06 o
 -17   1  22     4453.96     4558.72    245.40 o
 -15   1  22     3316.24     3508.13    209.75 o
 -13   1  22     1404.88     1211.53    141.86 o
 -11   1  22     1255.78     1111.52    119.32 o
  -9   1  22      248.81      180.38     98.31 o
  -7   1  22     2458.26     2809.68    219.20 o
  -5   1  22     6525.29     6959.97    282.35 o
  -3   1  22      274.44      295.83     72.04 o
  -1   1  22     1280.19     1450.63    164.59 o
   1   1  22        6.75      -34.10     62.14 o
   3   1  22      325.39      132.14     63.13 o
   5   1  22     1668.88     2035.54    174.95 o
   7   1  22      148.53      214.33     80.68 o
   9   1  22     3459.29     3452.43    239.96 o
 -22   2  22      111.61      253.91     75.94 o
 -20   2  22       26.89      -32.50     61.19 o
 -18   2  22       52.92       90.84     59.53 o
 -16   2  22       37.18       43.01     70.99 o
 -14   2  22     1413.74     1491.51    142.34 o
 -12   2  22     1220.87     1184.77    129.99 o
 -10   2  22      785.81      813.56    107.46 o
  -8   2  22       60.13       67.65     47.79 o
  -6   2  22       12.55       20.35     66.48 o
  -4   2  22     1283.30     1081.87    103.66 o
  -2   2  22        2.11        1.30     68.05 o
   0   2  22      759.49      757.51    127.14 o
   2   2  22      254.96      168.93     83.68 o
   4   2  22      782.03     1055.83    136.56 o
   6   2  22      293.21      399.80     78.99 o
   8   2  22      855.03     1100.20    142.09 o
 -21   3  22      991.77      649.83    127.16 o
 -19   3  22        3.13      -90.02     94.65 o
 -17   3  22     4384.95     4472.30    294.22 o
 -15   3  22     6818.92     6658.91    353.65 o
 -13   3  22     1443.15     1661.18    182.55 o
 -11   3  22     2576.99     2888.60    231.26 o
  -9   3  22        3.18      -28.19     68.73 o
  -7   3  22      158.74      215.70     76.40 o
  -5   3  22     2154.14     2229.84    144.20 o
  -3   3  22     2101.23     2233.85    147.83 o
  -1   3  22     7864.74     7886.12    303.47 o
   1   3  22     4556.15     4238.55    278.95 o
   3   3  22        9.33      -20.25     70.68 o
   5   3  22     3426.46     2893.75    398.24 o
   7   3  22      352.80      439.57    112.17 o
   9   3  22     6220.80     5765.83    308.34 o
 -22   4  22     2003.86     1776.52    260.97 o
 -20   4  22      657.98      500.04    124.29 o
 -18   4  22     6506.46     6915.56    435.59 o
 -16   4  22      278.57      140.65    114.58 o
 -14   4  22     6841.60     6537.43    421.19 o
 -12   4  22     9870.35     9833.71    425.32 o
 -10   4  22     1565.61     1314.38    159.20 o
  -8   4  22    14498.06    15077.93    580.64 o
  -6   4  22      160.23      172.64     66.70 o
  -4   4  22     6323.59     6269.30    284.87 o
  -2   4  22     5005.24     4921.48    259.90 o
   0   4  22     6059.88     6508.29    345.25 o
   2   4  22     7344.60     7612.85    376.00 o
   4   4  22      721.15      549.47    113.19 o
   6   4  22     4140.94     4614.62    305.80 o
   8   4  22     1078.48     1254.40    168.92 o
 -19   5  22      365.95      164.69     96.68 o
 -17   5  22      372.43      549.80    123.22 o
 -15   5  22        1.40       -3.63    127.18 o
 -13   5  22      257.36      246.72     89.57 o
 -11   5  22     1935.54     1895.75    195.52 o
  -9   5  22     1020.95     1116.28    160.57 o
  -7   5  22     3715.95     4050.13    376.01 o
  -5   5  22     1427.72     1617.81    152.98 o
  -3   5  22        1.96       -0.30     66.73 o
  -1   5  22       35.53       97.79     83.16 o
   1   5  22       53.35      112.33     77.29 o
   3   5  22     3856.66     4533.71    296.15 o
   5   5  22     1074.85     1080.18    161.67 o
   7   5  22      179.98      322.96    108.73 o
 -18   6  22     1588.27     1542.20    182.05 o
 -16   6  22      258.70       89.39     79.56 o
 -14   6  22     1235.46     1245.33    165.10 o
 -12   6  22     5036.72     4660.28    305.10 o
 -10   6  22       61.71       -7.42     91.81 o
  -8   6  22     2798.96     2706.72    235.81 o
  -6   6  22      378.21       48.56    103.23 o
  -4   6  22     5102.36     4987.86    260.42 o
  -2   6  22     1151.50     1070.56    131.44 o
   0   6  22     1097.97      991.29    123.20 o
   2   6  22     2547.32     2262.87    215.70 o
   4   6  22      386.21      226.74     88.81 o
 -17   7  22     1594.39     1882.06    257.84 o
 -15   7  22     1192.28     1222.13    180.76 o
 -13   7  22      188.89      362.78     99.89 o
 -11   7  22     4236.69     3517.93    412.59 o
  -9   7  22     1354.83     1371.69    172.11 o
  -7   7  22     1680.97     1797.90    193.85 o
  -5   7  22     1447.70     1707.23    185.86 o
  -3   7  22       74.44      438.70    119.97 o
  -1   7  22     4006.60     3925.06    238.93 o
   1   7  22     1586.35     1684.68    163.31 o
   3   7  22     2004.65     1778.53    194.71 o
 -14   8  22     2160.79     2468.37    297.37 o
 -12   8  22     1607.59     2062.10    274.56 o
 -10   8  22     1224.41     1387.20    167.78 o
  -8   8  22     5220.71     5712.34    448.55 o
  -6   8  22     1168.71     1185.60    158.52 o
  -4   8  22       78.92      191.29     79.46 o
  -2   8  22      282.42      181.89    150.60 o
   0   8  22      552.15      284.82    128.18 o
 -21   1  23      173.93      122.76     63.19 o
 -19   1  23      974.50      833.86    113.36 o
 -17   1  23     7735.33     8150.89    330.95 o
 -15   1  23      153.20      189.50     73.09 o
 -13   1  23    11637.65    11981.34    563.93 o
 -11   1  23      794.15      742.48    114.34 o
  -9   1  23     1404.97     1477.60    140.30 o
  -7   1  23     6467.76     6147.76    274.66 o
  -5   1  23     5582.36     6129.89    272.95 o
  -3   1  23    16896.38    18000.50    420.21 o
  -1   1  23      238.28      309.80     74.22 o
   1   1  23     2563.40     2628.20    195.74 o
   3   1  23     2298.56     2365.48    187.00 o
   5   1  23     2655.20     2381.09    196.22 o
   7   1  23     3945.64     4360.67    271.55 o
 -22   2  23      521.12      466.71    128.34 o
 -20   2  23     1932.23     1309.14    201.73 o
 -18   2  23      814.31      776.89    110.83 o
 -16   2  23     7466.39     7949.97    322.94 o
 -14   2  23     3602.57     3260.25    219.42 o
 -12   2  23     1198.54     1686.85    152.24 o
 -10   2  23     1849.16     1926.39    156.83 o
  -8   2  23      135.38       26.41     61.36 o
  -6   2  23     4632.96     5236.46    251.82 o
  -4   2  23     3641.25     3278.66    181.75 o
  -2   2  23      550.12      617.41    100.47 o
   0   2  23     4505.86     4259.76    287.21 o
   2   2  23      835.84      841.31    143.46 o
   4   2  23      899.56      945.75    120.31 o
   6   2  23      893.47      807.59    114.98 o
 -21   3  23      397.79      448.52    104.72 o
 -19   3  23     1324.68     1942.32    257.67 o
 -17   3  23      418.63      549.58    119.41 o
 -15   3  23     1057.96     1255.01    171.06 o
 -13   3  23     2280.96     2356.52    290.68 o
 -11   3  23      513.87      640.87    121.63 o
  -9   3  23      705.25      626.84    116.06 o
  -7   3  23     1196.82     1856.23    191.56 o
  -5   3  23      354.98      314.89    104.03 o
  -3   3  23     1843.27     1565.02    147.70 o
  -1   3  23        1.33        2.87     67.90 o
   1   3  23     2900.02     2863.72    297.46 o
   3   3  23     1520.80     1895.59    193.93 o
   5   3  23      368.19      583.63    121.48 o
   7   3  23      611.36      573.21    118.46 o
 -20   4  23      102.56      223.28     90.44 o
 -18   4  23       11.66       52.53     99.70 o
 -16   4  23      948.83      749.04    162.42 o
 -14   4  23        4.05     -128.08     90.29 o
 -12   4  23       13.63      -47.17     85.72 o
 -10   4  23      949.79     1282.61    168.15 o
  -8   4  23        7.24       90.92    115.33 o
  -6   4  23     1231.62     1233.57    169.65 o
  -4   4  23      397.22      326.76     81.46 o
  -2   4  23      266.90      306.88     88.07 o
   0   4  23      167.49       89.99    105.60 o
   2   4  23      710.28     1301.06    232.11 o
   4   4  23        8.99       67.73     80.01 o
   6   4  23      633.69      628.06    131.38 o
 -19   5  23     1423.90     1863.17    329.88 o
 -17   5  23     3341.31     3700.63    385.78 o
 -15   5  23      247.10      160.02     82.38 o
 -13   5  23     5295.94     5273.32    328.82 o
 -11   5  23     1238.74     1346.41    174.67 o
  -9   5  23    10144.25    10393.14    453.53 o
  -7   5  23     5542.42     5632.70    332.06 o
  -5   5  23      702.99      518.87     98.33 o
  -3   5  23     6083.10     6809.61    311.23 o
  -1   5  23     1774.57     1417.37    149.77 o
   1   5  23     4063.65     3789.67    273.63 o
   3   5  23     1517.03     1234.33    170.04 o
 -16   6  23      879.48      965.41    197.13 o
 -14   6  23       56.60       61.97     88.03 o
 -12   6  23     3897.16     3797.59    364.22 o
 -10   6  23     5031.93     5369.57    333.47 o
  -8   6  23      105.49       95.69     76.17 o
  -6   6  23     1614.73     1992.42    206.42 o
  -4   6  23     1625.18     1649.44    181.79 o
  -2   6  23      920.60      901.32    121.20 o
   0   6  23     2786.37     2764.57    206.88 o
   2   6  23     1166.37      832.20    169.62 o
 -13   7  23       63.46       78.76     79.84 o
 -11   7  23      295.31      222.75     91.72 o
  -9   7  23      860.90     1023.98    147.58 o
  -7   7  23     1441.81     1374.59    175.50 o
  -5   7  23      528.45      699.65    124.29 o
  -3   7  23      265.88      167.57     89.92 o
  -1   7  23        8.46      -91.07     70.84 o
  -8   8  23      238.94      -97.57    121.03 o
  -6   8  23      153.30      255.87    136.14 o
 -20   0  24       27.66      104.37    102.92 o
 -18   0  24     5995.74     7039.67    450.75 o
 -16   0  24     6679.18     7563.51    460.18 o
 -14   0  24     1104.43     1200.45    189.79 o
 -12   0  24     5442.63     5893.93    399.37 o
 -10   0  24      768.11      712.71    277.51 o
  -8   0  24    12180.45    14243.01    604.41 o
  -6   0  24     5094.28     5052.03    368.23 o
  -4   0  24     5986.44     6809.95    418.24 o
  -2   0  24     4339.45     4506.42    342.83 o
   0   0  24       79.84       47.36    223.04 o
   2   0  24     6936.11     7166.23    494.17 o
   4   0  24       95.88      148.37    114.73 o
   6   0  24    12280.34    12385.56    645.03 o
 -21   1  24     1269.10     1360.52    141.18 o
 -19   1  24     1705.47     1480.58    203.18 o
 -17   1  24     1081.73     1273.66    142.86 o
 -15   1  24     1184.86     1155.58    135.79 o
 -13   1  24      149.81      278.99     87.21 o
 -11   1  24     1171.29     1290.99    135.76 o
  -9   1  24      415.12      501.20     86.96 o
  -7   1  24      902.39      788.31    229.88 o
  -5   1  24     6421.90     6888.84    298.76 o
  -3   1  24      599.21      681.99    107.36 o
  -1   1  24      143.18      109.09     96.58 o
   1   1  24      492.78      352.68    172.60 o
   3   1  24      254.40      553.88    102.76 o
   5   1  24     1651.51     1667.52    173.27 o
 -20   2  24        9.63        7.96     73.69 o
 -18   2  24      303.57      254.37    106.06 o
 -16   2  24       20.51       68.63     87.52 o
 -14   2  24       13.15      -41.04     69.99 o
 -12   2  24        0.39      -39.59     83.75 o
 -10   2  24      151.01      268.03     87.14 o
  -8   2  24       78.64      -52.47    107.74 o
  -6   2  24      209.76        8.59     66.02 o
  -4   2  24     1921.02     1892.95    146.78 o
  -2   2  24       72.62      107.31     64.06 o
   0   2  24     1008.56     1021.55    149.37 o
   2   2  24       64.29      113.84     77.47 o
   4   2  24      231.84      234.13     84.68 o
 -19   3  24     1280.62     1264.85    252.85 o
 -17   3  24     1100.46     1431.19    183.97 o
 -15   3  24     6378.69     6709.63    373.68 o
 -13   3  24       22.37      -45.02    123.65 o
 -11   3  24     1261.82     1442.39    174.38 o
  -9   3  24      541.18      454.32    103.05 o
  -7   3  24      601.49      754.23    168.09 o
  -5   3  24     6937.65     7191.51    317.84 o
  -3   3  24      357.83      220.13     78.58 o
  -1   3  24      787.00      912.07    117.25 o
   1   3  24     2226.27     2050.79    210.22 o
   3   3  24       11.44       45.85     83.13 o
 -18   4  24     1761.77     1493.42    191.89 o
 -16   4  24     1656.75     1651.17    271.53 o
 -14   4  24     1107.17     1190.54    174.59 o
 -12   4  24     7948.71     7842.42    400.92 o
 -10   4  24      749.08      907.87    145.13 o
  -8   4  24     6381.72     6976.91    375.39 o
  -6   4  24     1787.55     1926.08    170.63 o
  -4   4  24     3928.35     4299.14    250.16 o
  -2   4  24     8754.00     9751.85    397.88 o
   0   4  24      985.85      918.21    122.54 o
   2   4  24     5509.59     5604.40    345.58 o
 -17   5  24       12.18       90.39    151.97 o
 -15   5  24        3.58     -133.69     89.13 o
 -13   5  24       57.66       19.38     91.32 o
 -11   5  24     1874.24     2433.89    321.06 o
  -9   5  24      960.27     1206.44    174.15 o
  -7   5  24       38.73     -144.07    102.06 o
  -5   5  24       55.65       76.80     91.45 o
  -3   5  24       13.46      -76.24     88.52 o
  -1   5  24      569.80      641.22    106.16 o
   1   5  24      151.96      102.03    102.63 o
 -14   6  24       51.80      -83.89     97.27 o
 -12   6  24     2488.95     2482.53    239.38 o
 -10   6  24        0.07      -12.26     96.20 o
  -8   6  24      974.25     1053.44    159.70 o
  -6   6  24        4.71      -81.55    131.34 o
  -4   6  24     1207.10     1068.81    151.36 o
  -2   6  24     2578.33     2356.83    195.88 o
  -9   7  24     1987.55     2523.11    240.53 o
  -7   7  24       74.66      230.99     93.49 o
  -5   7  24     1461.97     1416.77    181.66 o
 -19   1  25      159.34      -26.13    100.37 o
 -17   1  25     6288.42     6490.56    310.46 o
 -15   1  25      274.41      254.87    105.12 o
 -13   1  25     1287.73     1305.77    132.44 o
 -11   1  25      884.27      757.89    109.62 o
  -9   1  25     2310.28     2674.78    213.19 o
  -7   1  25     8464.04     8324.21    335.06 o
  -5   1  25       24.14      -91.05     63.14 o
  -3   1  25     3556.98     4252.24    245.65 o
  -1   1  25     2182.10     2312.67    165.07 o
   1   1  25      635.84      525.31    121.06 o
   3   1  25     2654.23     2625.80    212.71 o
 -18   2  25      382.21      188.26     95.62 o
 -16   2  25     2762.91     2944.42    258.59 o
 -14   2  25     2715.54     3113.15    253.97 o
 -12   2  25      323.51      266.85     96.50 o
 -10   2  25     2826.78     2765.21    239.66 o
  -8   2  25        6.16      115.80     81.87 o
  -6   2  25     3577.09     4092.29    283.65 o
  -4   2  25     5521.11     5490.00    330.52 o
  -2   2  25        9.34       66.19     61.61 o
   0   2  25     3006.26     3515.81    249.95 o
   2   2  25      841.03      725.62    134.95 o
 -17   3  25      692.13      780.02    142.13 o
 -15   3  25        5.11       81.10     89.55 o
 -13   3  25      997.54     1305.24    184.94 o
 -11   3  25      635.45      836.45    146.49 o
  -9   3  25      192.43      181.39     73.77 o
  -7   3  25     1401.91     1600.86    188.37 o
  -5   3  25        0.00      -17.95     86.82 o
  -3   3  25     2545.02     2549.58    200.02 o
  -1   3  25      346.02      219.81     74.79 o
   1   3  25       84.33      156.16    109.28 o
 -16   4  25      233.15      155.01     84.34 o
 -14   4  25      336.88      362.70    104.58 o
 -12   4  25       45.68      112.25     89.24 o
 -10   4  25       58.81      339.62    115.04 o
  -8   4  25      321.88      380.77    183.30 o
  -6   4  25      711.79      645.69    153.54 o
  -4   4  25        3.58      -44.47     71.71 o
  -2   4  25      533.34      319.89    103.84 o
   0   4  25     2367.56     2512.72    205.26 o
 -13   5  25     4624.18     5041.43    334.51 o
 -11   5  25     2561.46     2015.68    221.21 o
  -9   5  25     3383.37     4163.24    307.25 o
  -7   5  25     5058.85     6016.59    416.23 o
  -5   5  25      388.87      466.77    114.02 o
  -3   5  25     5658.05     5808.25    303.01 o
  -8   6  25     1076.39      833.77    156.47 o
  -6   6  25       97.27      112.43    150.24 o
 -16   0  26     3353.12     3520.74    333.70 o
 -14   0  26       32.54      140.23     93.80 o
 -12   0  26     5629.63     6753.88    439.79 o
 -10   0  26      119.90       47.30    107.36 o
  -8   0  26    11032.92    12255.94    593.02 o
  -6   0  26     8804.28     8742.45    500.82 o
  -4   0  26        1.96     -105.08    119.98 o
  -2   0  26     4961.59     4901.41    382.18 o
   0   0  26        2.24     -141.44    137.26 o
 -15   1  26      760.01     1225.86    198.37 o
 -13   1  26       27.43       97.48     69.19 o
 -11   1  26     1121.08     1278.36    140.85 o
  -9   1  26     2778.99     2808.00    205.35 o
  -7   1  26      130.97      197.00     80.09 o
  -5   1  26      506.91      632.32    101.34 o
  -3   1  26       57.81       12.80    112.31 o
  -1   1  26      343.79      363.81     78.74 o
 -16   2  26      452.25      384.68    122.27 o
 -14   2  26      603.35      478.80    107.23 o
 -12   2  26       30.87      -45.06     76.64 o
 -10   2  26      540.34      308.83    134.87 o
  -8   2  26      778.73      717.39    127.30 o
  -6   2  26      171.54      136.47     94.36 o
  -4   2  26        0.11       62.27     66.29 o
  -2   2  26       45.39      233.89    100.98 o
 -15   3  26     1386.74     1677.38    205.09 o
 -13   3  26        5.33      -27.58     81.32 o
 -11   3  26      857.19     1050.59    203.58 o
  -9   3  26     1401.23     1580.47    186.00 o
  -7   3  26      474.12      351.60    135.35 o
  -5   3  26     2769.60     2749.15    248.01 o
  -3   3  26     1719.76     1674.06    166.46 o
 -12   4  26     5963.44     6345.03    383.09 o
 -10   4  26      132.54      264.03     96.00 o
  -8   4  26     2531.81     2671.69    244.50 o
  -6   4  26     3053.97     2911.52    258.12 o
  -4   4  26      829.55      818.77    121.79 o
 -11   1  27     2805.74     3218.24    266.37 o
  -9   1  27      866.12     1175.35    201.81 o
  -7   1  27     5377.29     5175.13    336.73 o
  -5   1  27      524.37      536.70    118.20 o
 -10   2  27     3005.51     3172.55    271.23 o
  -8   2  27      704.78      178.18    114.78 o
  -6   2  27      169.28      199.51     94.82 o
 
